# Supplementary material for: Aqua­(6,6′-oxydipicolinato-κ2 O,N,N′,O′)copper(II)
Source: Acta Crystallogr Sect E Struct Rep Online. 2009 Dec 16;66(Pt 1):m70. doi: 10.1107/S160053680905346X (PMC2980167; doi:10.1107/S160053680905346X)
Supplement: Supplementary file 2 [file e-66-00m70-Isup2.hkl]

# 
# h,k,l, Fc-squared, Fo-squared, sigma(Fo-squared) and status flag 
# 
data_I
_shelx_title ' woaini in P2(1)/n' 
_shelx_refln_list_code          4 
_shelx_F_calc_maximum      245.21 
_exptl_crystal_F_000       684.00 
_reflns_d_resolution_high  0.8406 
 
loop_ 
 _symmetry_equiv_pos_as_xyz 
 'x, y, z' 
 '-x+1/2, y+1/2, -z+1/2' 
 '-x, -y, -z' 
 'x-1/2, -y-1/2, z-1/2' 
 
_cell_length_a     7.2487 
_cell_length_b    21.0550 
_cell_length_c     8.2269 
_cell_angle_alpha  90.000 
_cell_angle_beta  110.201 
_cell_angle_gamma  90.000 
 
_shelx_F_squared_multiplier     1.000 
 
loop_ 
 _refln_index_h 
 _refln_index_k 
 _refln_index_l 
 _refln_F_squared_calc 
 _refln_F_squared_meas 
 _refln_F_squared_sigma 
 _refln_observed_status 
   4   0   0     2416.23     2590.84     52.74 o 
   6   0   0      939.44      984.50     36.49 o 
   8   0   0       76.09       82.93     15.26 o 
   1   1   0     5221.44     5867.17     66.28 o 
   2   1   0    12675.64    14023.70    149.12 o 
   3   1   0     4433.85     4543.19     54.24 o 
   4   1   0     2109.82     2191.39     31.17 o 
   5   1   0       93.75       95.24      7.27 o 
   6   1   0       19.04       10.34      4.99 o 
   7   1   0        0.69        1.55      4.91 o 
   8   1   0        1.67       -2.94      6.63 o 
   0   2   0     3797.45     2225.73     43.78 o 
   1   2   0    14640.28    16112.05    150.74 o 
   2   2   0    60129.86    65383.30    597.26 o 
   3   2   0     2587.84     2929.57     38.67 o 
   4   2   0        3.90       28.00     10.25 o 
   5   2   0      266.11      275.99      9.42 o 
   6   2   0       82.90       76.12      8.26 o 
   7   2   0      515.93      543.51     19.93 o 
   8   2   0        0.22        4.64      5.63 o 
   1   3   0     5992.92     6502.20     58.69 o 
   2   3   0    28415.89    30381.31    276.13 o 
   3   3   0      704.56      682.66     12.48 o 
   4   3   0     6344.50     6445.94     69.53 o 
   5   3   0       44.20       48.55      9.16 o 
   6   3   0      521.88      482.33     16.67 o 
   7   3   0       10.81        7.96      7.30 o 
   8   3   0       32.58       37.08      7.93 o 
   0   4   0      511.06      297.87      9.29 o 
   1   4   0        6.37        3.49      1.48 o 
   2   4   0       27.10       52.94      6.03 o 
   3   4   0     1355.59     1509.32     45.89 o 
   4   4   0     6014.08     6664.87     75.12 o 
   5   4   0     1262.13     1156.00     26.90 o 
   6   4   0     1176.89     1216.62     25.72 o 
   7   4   0        4.24        4.64      7.30 o 
   1   5   0        9.01       12.12      2.50 o 
   2   5   0      179.55      168.33      6.13 o 
   3   5   0     6583.35     6623.70     63.10 o 
   4   5   0     3271.93     3384.57     37.05 o 
   5   5   0      153.69      152.99      8.39 o 
   6   5   0      189.98      203.62     11.52 o 
   7   5   0       65.74       66.83     16.25 o 
   0   6   0     1738.41     1633.72    104.51 o 
   1   6   0     4414.18     4563.04     41.86 o 
   2   6   0      944.42     1012.04     13.58 o 
   3   6   0        0.80       -0.71      2.46 o 
   4   6   0      987.01     1034.09     16.43 o 
   5   6   0      702.45      723.05     17.24 o 
   6   6   0     1622.50     1629.83     29.86 o 
   7   6   0       57.75       84.37      9.31 o 
   1   7   0      104.28      103.01      5.31 o 
   2   7   0      936.63      884.54     12.06 o 
   3   7   0      794.62      824.53     24.72 o 
   4   7   0     1741.81     1694.53     23.11 o 
   5   7   0      260.59      265.75     14.67 o 
   6   7   0      533.47      497.75     17.24 o 
   7   7   0       77.61       75.59     10.63 o 
   0   8   0     2358.41     2101.03     31.43 o 
   1   8   0     1257.91     1277.05     19.24 o 
   2   8   0       12.60        7.56      2.03 o 
   3   8   0      356.33      394.29      8.45 o 
   4   8   0       86.63       90.02     13.69 o 
   5   8   0      545.09      551.49     17.83 o 
   6   8   0       80.57       79.97     10.55 o 
   7   8   0       52.86       62.45     21.51 o 
   1   9   0     1442.51     1410.12     17.66 o 
   2   9   0       38.52       37.33      3.36 o 
   3   9   0     1830.37     1710.90     22.41 o 
   4   9   0       24.66       17.70      4.36 o 
   5   9   0      630.40      669.08     23.37 o 
   6   9   0       16.13        7.90      4.71 o 
   7   9   0      259.99      255.17     27.07 o 
   0  10   0      520.15      439.96     14.10 o 
   1  10   0     1135.84     1091.29     18.00 o 
   2  10   0      723.36      659.93     12.04 o 
   3  10   0       12.66       14.77      2.84 o 
   4  10   0      511.46      474.49     13.37 o 
   5  10   0      510.32      446.39     43.88 o 
   6  10   0      441.02      486.17     25.60 o 
   7  10   0      157.15      189.01     21.56 o 
   1  11   0        0.92        1.08      2.57 o 
   2  11   0     2277.25     2228.45     24.94 o 
   3  11   0        4.12        5.69      2.74 o 
   4  11   0     1356.63     1345.15     30.23 o 
   5  11   0        1.17        5.73      6.46 o 
   6  11   0       47.27       44.56     10.70 o 
   7  11   0        9.30       -1.30      8.28 o 
   0  12   0     2634.03     2816.12     38.66 o 
   1  12   0     1181.50     1059.44     17.02 o 
   2  12   0      112.77       93.04      5.34 o 
   3  12   0        4.99        4.43      3.39 o 
   4  12   0        2.63        4.12      4.16 o 
   5  12   0      839.99      840.57     42.52 o 
   6  12   0       91.35      103.90     12.74 o 
   7  12   0      136.45      167.00     17.42 o 
   1  13   0      844.54      737.47     14.68 o 
   2  13   0      299.27      288.86      8.15 o 
   3  13   0     2310.38     2370.28     36.67 o 
   4  13   0      227.32      245.69     17.45 o 
   5  13   0      232.94      260.99     16.19 o 
   6  13   0       58.29       52.66     13.35 o 
   0  14   0      770.41      641.31     19.54 o 
   1  14   0      842.14      846.91     16.99 o 
   2  14   0     2821.23     2754.88     37.24 o 
   3  14   0        0.26        1.00      3.91 o 
   4  14   0      569.14      559.00     22.62 o 
   5  14   0      116.60      141.58     21.80 o 
   6  14   0      130.22      118.68     13.98 o 
   1  15   0      274.55      299.85     10.26 o 
   2  15   0     1198.50     1139.98     24.17 o 
   3  15   0       78.95       64.78     10.14 o 
   4  15   0      291.30      281.14     18.28 o 
   5  15   0      134.99      160.04     17.37 o 
   6  15   0        0.25        5.98      8.02 o 
   0  16   0      202.07      175.70     14.41 o 
   1  16   0     1560.38     1489.52     22.80 o 
   2  16   0      226.01      209.06     10.81 o 
   3  16   0       40.30       35.89      8.57 o 
   4  16   0      326.74      313.64     17.92 o 
   5  16   0      958.45     1049.23     47.47 o 
   6  16   0       32.87       28.49     13.14 o 
   1  17   0     1144.29     1122.90     20.81 o 
   2  17   0      227.11      222.01     18.24 o 
   3  17   0      829.70      770.12     34.11 o 
   4  17   0      324.94      338.42     21.27 o 
   5  17   0      435.07      393.36     22.35 o 
   0  18   0     1340.04     1354.13     62.69 o 
   1  18   0       59.28       71.43      7.36 o 
   2  18   0      176.13      174.76     15.21 o 
   3  18   0      146.10      155.71     12.81 o 
   4  18   0       92.04       77.11     11.61 o 
   5  18   0        0.89        2.19      8.93 o 
   1  19   0      124.64      146.13     10.33 o 
   2  19   0      298.02      305.25     15.70 o 
   3  19   0     1313.66     1245.92     39.85 o 
   4  19   0      269.81      280.99     21.04 o 
   5  19   0      141.78      142.83     17.13 o 
   0  20   0       71.18       59.97     18.77 o 
   1  20   0     2305.86     2400.89     63.02 o 
   2  20   0       28.29       28.25      8.30 o 
   3  20   0       73.43       69.34     10.92 o 
   4  20   0        7.85       -8.64      6.78 o 
   1  21   0       10.95       14.19      7.83 o 
   2  21   0      534.23      557.07     24.28 o 
   3  21   0      213.93      220.00     19.79 o 
   4  21   0      282.96      293.16     20.46 o 
   0  22   0     1289.07     1176.28     71.55 o 
   1  22   0      607.83      661.48     44.49 o 
   2  22   0      214.96      247.71     19.90 o 
   3  22   0        0.01       -4.51      7.88 o 
   1  23   0      574.54      613.49     34.85 o 
   2  23   0       32.59       31.45      9.55 o 
   3  23   0     1087.69     1219.37     38.00 o 
   1  24   0      401.24      440.97     37.61 o 
   2  24   0       43.89       49.56     24.61 o 
  -7   0   1      325.39      327.06     21.23 o 
  -5   0   1      158.14      163.86     11.94 o 
  -3   0   1     3226.11     3095.45     65.01 o 
  -1   0   1    17597.46    18292.10    333.03 o 
   1   0   1      581.59      549.81     12.05 o 
   3   0   1     3483.35     3438.60     50.62 o 
   5   0   1     1323.79     1285.80     31.79 o 
   7   0   1       12.43       27.20      9.95 o 
  -8   1   1       71.00       77.32      9.85 o 
  -7   1   1      328.05      342.74     15.24 o 
  -6   1   1      414.45      418.15     15.48 o 
  -5   1   1      241.23      268.12     20.23 o 
  -4   1   1      132.17      109.64      7.30 o 
  -3   1   1     1134.07     1182.78     21.09 o 
  -2   1   1     1449.31      928.77     21.89 o 
  -1   1   1      363.17      414.49      5.76 o 
   0   1   1    10486.66    11267.44    109.38 o 
   1   1   1     9948.28    10575.46     92.72 o 
   2   1   1     6332.95     6709.84     59.62 o 
   3   1   1      255.96      235.16      6.65 o 
   4   1   1       34.78       38.81      4.41 o 
   5   1   1      160.02      150.80      8.91 o 
   6   1   1      222.59      248.54     14.05 o 
   7   1   1      171.88      186.46     16.25 o 
  -8   2   1      110.61      142.79     23.88 o 
  -7   2   1       10.23        0.66      4.69 o 
  -6   2   1        2.43        8.89      4.30 o 
  -5   2   1        2.05        7.92      3.49 o 
  -4   2   1     3069.28     3151.03     49.25 o 
  -3   2   1      450.43      469.14     13.96 o 
  -2   2   1     1181.31     1248.97     21.93 o 
  -1   2   1      110.03       84.39      5.35 o 
   0   2   1     6042.72     6283.33     59.62 o 
   1   2   1     3684.98     4081.14     35.97 o 
   2   2   1    10052.62    10509.65     87.60 o 
   3   2   1      467.71      455.74      9.71 o 
   4   2   1     1688.72     1631.25     59.66 o 
   5   2   1        0.97        3.39      3.70 o 
   6   2   1       81.09      103.16     10.32 o 
   7   2   1       17.57       14.93      6.10 o 
  -7   3   1      258.10      298.65     19.52 o 
  -6   3   1      134.22      136.11      9.71 o 
  -5   3   1     1173.92     1179.77     25.54 o 
  -4   3   1      485.65      452.84     51.35 o 
  -3   3   1     1065.79     1137.03     21.84 o 
  -2   3   1       26.15       31.99      4.60 o 
  -1   3   1     2957.82     2975.96     35.20 o 
   0   3   1      316.14      352.07      7.57 o 
   1   3   1     4187.01     4474.58     47.17 o 
   2   3   1       55.53       44.60      3.25 o 
   3   3   1     4739.27     4991.82     49.95 o 
   4   3   1      810.29      820.09     15.81 o 
   5   3   1      896.44      899.40     21.83 o 
   6   3   1      833.79      854.94     23.60 o 
   7   3   1       97.40      123.84     11.96 o 
  -7   4   1      146.38      162.44     22.81 o 
  -6   4   1       18.18       19.45      4.97 o 
  -5   4   1      118.02      136.44      7.40 o 
  -4   4   1      572.51      592.68     13.52 o 
  -3   4   1     3675.58     3450.53     46.13 o 
  -2   4   1     1245.60     1353.45     16.84 o 
  -1   4   1     1528.25     1590.44     17.36 o 
   0   4   1     1145.66     1274.46     14.97 o 
   1   4   1     1909.25     2207.35     25.06 o 
   2   4   1      607.34      749.85     14.64 o 
   3   4   1    12439.88    12861.33    133.86 o 
   4   4   1     1690.15     1720.30     28.80 o 
   5   4   1      306.79      312.89     12.40 o 
   6   4   1       48.85       42.00      8.14 o 
   7   4   1        9.40       10.06      5.85 o 
  -8   5   1       71.35       72.97     15.26 o 
  -7   5   1       95.12      118.84     13.11 o 
  -6   5   1     1128.24     1179.25     34.31 o 
  -5   5   1       15.82       17.35      5.92 o 
  -4   5   1       65.54       67.85      4.70 o 
  -3   5   1      432.40      421.64      8.68 o 
  -2   5   1       72.21       77.14      3.29 o 
  -1   5   1     2542.99     2697.92     48.89 o 
   0   5   1     3795.12     3939.83     32.11 o 
   1   5   1       19.78       26.47      3.91 o 
   2   5   1      759.81      691.77     20.35 o 
   3   5   1      427.91      422.58      8.06 o 
   4   5   1     1175.13     1192.20     27.10 o 
   5   5   1     1178.51     1142.64     24.43 o 
   6   5   1     1553.50     1556.63     30.14 o 
   7   5   1        1.00        6.30      5.63 o 
  -8   6   1      114.15      130.69     19.24 o 
  -7   6   1      150.46      153.08     42.79 o 
  -6   6   1      144.66      125.79     12.36 o 
  -5   6   1        0.73        1.86      2.60 o 
  -4   6   1     2042.27     1953.66     27.72 o 
  -3   6   1      617.34      585.09     10.83 o 
  -2   6   1      215.96      168.01      4.30 o 
  -1   6   1     1797.52     1815.93     18.01 o 
   0   6   1      212.49      188.82      4.85 o 
   1   6   1      589.39      625.96     12.56 o 
   2   6   1     1390.75     1323.51     20.04 o 
   3   6   1      111.98      113.40      6.57 o 
   4   6   1     5698.77     5924.57     72.88 o 
   5   6   1     1599.34     1593.78     28.65 o 
   6   6   1      207.29      187.28     12.35 o 
   7   6   1        7.37        0.33     10.95 o 
  -8   7   1       31.95       32.51     11.94 o 
  -7   7   1      478.57      476.91     50.75 o 
  -6   7   1      119.08      108.20      8.38 o 
  -5   7   1     1773.86     1702.01     23.77 o 
  -4   7   1       26.68       27.13      3.38 o 
  -3   7   1       75.08       70.20      3.93 o 
  -2   7   1      689.10      822.33     11.55 o 
  -1   7   1      705.85      572.80     10.38 o 
   0   7   1     1549.09     1634.33     18.81 o 
   1   7   1     9973.07    10197.45     96.50 o 
   2   7   1     1692.64     1846.64     20.86 o 
   3   7   1      334.99      323.33      7.07 o 
   4   7   1      163.42      174.03      8.86 o 
   5   7   1      768.21      765.15     19.10 o 
   6   7   1        1.16        3.17      4.24 o 
   7   7   1      524.50      535.66     22.92 o 
  -7   8   1      114.38       88.66     14.50 o 
  -6   8   1       36.57       49.86      9.89 o 
  -5   8   1      428.31      466.57     12.95 o 
  -4   8   1        5.50        1.15      2.70 o 
  -3   8   1     3418.82     3326.30     34.51 o 
  -2   8   1     1604.42     1516.81     17.66 o 
  -1   8   1     1188.20     1165.21     15.52 o 
   0   8   1     1560.39     1819.01     22.50 o 
   1   8   1      468.59      575.97     12.76 o 
   2   8   1     4972.98     5254.59     49.03 o 
   3   8   1     2735.18     2699.19     31.43 o 
   4   8   1       94.61       89.27      9.86 o 
   5   8   1      274.91      289.04     11.71 o 
   6   8   1      300.41      295.77     13.07 o 
   7   8   1      225.88      212.30     13.82 o 
  -7   9   1      355.10      388.32     19.57 o 
  -6   9   1     1039.64     1021.40     32.18 o 
  -5   9   1      140.06      148.69     26.13 o 
  -4   9   1     1170.67     1163.56     17.39 o 
  -3   9   1      121.07      137.29      5.78 o 
  -2   9   1     1743.38     1850.25     22.81 o 
  -1   9   1      100.49      121.73      5.36 o 
   0   9   1     5560.17     5477.62     49.98 o 
   1   9   1        3.42        9.02      2.70 o 
   2   9   1     4335.39     4305.19     38.91 o 
   3   9   1       59.41       62.47      5.84 o 
   4   9   1       24.15       18.25      4.69 o 
   5   9   1      206.50      208.64     15.13 o 
   6   9   1      518.67      517.10     21.55 o 
   7   9   1       94.83       90.51     13.67 o 
  -7  10   1      516.68      504.82     28.62 o 
  -6  10   1       58.12       52.87     10.24 o 
  -5  10   1       73.48       83.66     11.86 o 
  -4  10   1     1035.32     1056.24     19.43 o 
  -3  10   1     2423.26     2392.45     33.32 o 
  -2  10   1     2795.72     2819.12     34.54 o 
  -1  10   1     7634.66     8002.03     61.86 o 
   0  10   1     5931.96     6491.47     61.36 o 
   1  10   1     1648.95     1808.88     22.14 o 
   2  10   1      778.90      742.77     12.97 o 
   3  10   1      114.80       92.82      7.14 o 
   4  10   1      221.07      215.02     14.09 o 
   5  10   1      447.10      493.25     16.41 o 
   6  10   1      222.19      174.25     15.73 o 
   7  10   1        3.36        0.88     18.65 o 
  -7  11   1      528.18      606.92     27.33 o 
  -6  11   1       16.80       17.57      8.91 o 
  -5  11   1     2785.32     2878.68     62.91 o 
  -4  11   1       28.85       25.38      4.78 o 
  -3  11   1      142.58      142.21      5.86 o 
  -2  11   1      437.18      524.69     22.51 o 
  -1  11   1     3037.68     3051.82     28.00 o 
   0  11   1     1619.23     1719.47     23.62 o 
   1  11   1     4500.63     4281.75     39.83 o 
   2  11   1      130.88      133.36      6.70 o 
   3  11   1       40.08       31.55      4.67 o 
   4  11   1       61.99       55.40      6.54 o 
   5  11   1      172.07      199.07     17.99 o 
   6  11   1       23.38       23.16      8.92 o 
  -7  12   1        0.36       14.20      9.10 o 
  -6  12   1       85.71       92.74     13.85 o 
  -5  12   1      927.36     1020.50     28.36 o 
  -4  12   1     1059.62     1059.96     30.68 o 
  -3  12   1       75.62       71.78      6.15 o 
  -2  12   1    10261.63    10709.26     89.04 o 
  -1  12   1      787.66      795.91     11.68 o 
   0  12   1       25.02       31.90      3.89 o 
   1  12   1     1053.62     1130.15     16.60 o 
   2  12   1      140.05      111.45      7.24 o 
   3  12   1      520.49      460.99     13.23 o 
   4  12   1     1080.73     1027.99     22.54 o 
   5  12   1      140.74      138.44     10.42 o 
   6  12   1       31.90       36.77      9.41 o 
  -7  13   1      194.69      201.26     18.42 o 
  -6  13   1     1087.11     1102.72     36.23 o 
  -5  13   1     1342.22     1329.73     37.93 o 
  -4  13   1     2019.45     2133.79     44.35 o 
  -3  13   1      686.74      740.39     18.54 o 
  -2  13   1        2.86        8.26      5.29 o 
  -1  13   1      291.53      296.62      8.13 o 
   0  13   1     4080.15     3951.03     43.15 o 
   1  13   1      629.25      574.40     12.71 o 
   2  13   1     1237.35     1097.75     22.86 o 
   3  13   1        0.08        1.35      4.79 o 
   4  13   1       13.17       14.40      4.54 o 
   5  13   1        3.67        2.27      7.11 o 
   6  13   1      157.25      156.47     16.18 o 
  -6  14   1        0.13        6.38      8.05 o 
  -5  14   1      112.19      147.54     16.32 o 
  -4  14   1        4.05        0.66      6.43 o 
  -3  14   1     6257.88     6440.61     64.10 o 
  -2  14   1      318.39      292.06     11.21 o 
  -1  14   1     1358.64     1275.56     18.61 o 
   0  14   1       30.49       33.52      6.38 o 
   1  14   1      711.70      712.26     14.08 o 
   2  14   1       13.19       15.40      4.50 o 
   3  14   1      891.70      896.41     22.64 o 
   4  14   1      182.45      163.02     10.82 o 
   5  14   1      540.57      522.41     45.73 o 
   6  14   1       79.67       77.87     13.41 o 
  -6  15   1      600.10      672.25     68.23 o 
  -5  15   1       62.83       80.91     11.96 o 
  -4  15   1     1145.00     1231.12     31.27 o 
  -3  15   1      301.29      305.26     12.49 o 
  -2  15   1       15.69       13.38      5.33 o 
  -1  15   1     2880.79     2985.62     38.51 o 
   0  15   1      817.01      818.40     29.36 o 
   1  15   1     2342.78     2319.52     28.93 o 
   2  15   1      311.82      274.87     11.99 o 
   3  15   1        6.83        4.58      2.91 o 
   4  15   1        8.80       11.10     10.28 o 
   5  15   1      146.98      163.39     18.03 o 
   6  15   1      167.87      173.81     30.02 o 
  -6  16   1        5.69        5.55      8.31 o 
  -5  16   1      241.94      232.07     16.79 o 
  -4  16   1      553.37      545.90     22.57 o 
  -3  16   1       56.44       56.11     10.33 o 
  -2  16   1     3784.12     3758.20     50.02 o 
  -1  16   1      384.28      399.94     15.65 o 
   0  16   1       46.38       44.69      5.79 o 
   1  16   1      290.06      276.11     17.43 o 
   2  16   1      482.88      447.06     41.48 o 
   3  16   1        1.65        2.66      2.84 o 
   4  16   1     1305.02     1263.29     36.63 o 
   5  16   1      190.19      143.22     17.17 o 
  -6  17   1       45.58       51.06     10.87 o 
  -5  17   1      195.63      182.85     16.94 o 
  -4  17   1       45.09       40.88      9.37 o 
  -3  17   1      255.46      259.76     28.39 o 
  -2  17   1      286.42      324.91     13.29 o 
  -1  17   1     1906.66     1805.67     42.05 o 
   0  17   1     1547.43     1605.45     33.70 o 
   1  17   1     1426.76     1416.59     36.23 o 
   2  17   1      319.29      346.64     15.98 o 
   3  17   1       80.91       91.13     18.35 o 
   4  17   1       42.88       34.09      8.61 o 
   5  17   1      394.13      395.75     24.27 o 
  -5  18   1      111.51      102.80     13.77 o 
  -4  18   1      186.22      164.74     14.69 o 
  -3  18   1      329.81      358.12     21.14 o 
  -2  18   1        1.00        2.75      6.22 o 
  -1  18   1       82.86       95.17     10.03 o 
   0  18   1      368.32      332.15     18.40 o 
   1  18   1     1022.20     1028.28     23.35 o 
   2  18   1      179.34      155.82     12.79 o 
   3  18   1     1855.88     1802.17     45.27 o 
   4  18   1        9.26        2.66      7.40 o 
   5  18   1      515.06      532.21     28.22 o 
  -5  19   1      268.40      273.79     20.96 o 
  -4  19   1      212.15      244.35     22.41 o 
  -3  19   1       17.28       14.14      8.53 o 
  -2  19   1      407.61      411.40     20.91 o 
  -1  19   1        3.46       -1.64      5.65 o 
   0  19   1      722.02      729.29     21.27 o 
   1  19   1       45.89       44.13      6.23 o 
   2  19   1     1460.30     1355.99     55.98 o 
   3  19   1       43.79       16.46      7.99 o 
   4  19   1      208.28      220.58     16.84 o 
  -5  20   1        7.87        4.06      8.84 o 
  -4  20   1      401.02      429.24     22.50 o 
  -3  20   1       43.54       53.72     11.97 o 
  -2  20   1      444.76      480.84     26.77 o 
  -1  20   1      109.19      101.20     14.49 o 
   0  20   1      126.08      133.89     10.83 o 
   1  20   1      405.00      421.70     18.81 o 
   2  20   1      682.58      715.73     31.72 o 
   3  20   1      848.98      807.26     47.04 o 
   4  20   1      662.91      728.45     29.65 o 
  -4  21   1       90.71       81.56     15.18 o 
  -3  21   1        3.29        4.20      6.81 o 
  -2  21   1      119.30      149.03     14.77 o 
  -1  21   1      237.73      273.53     15.84 o 
   0  21   1       54.49       39.50     10.62 o 
   1  21   1      759.13      832.61     39.07 o 
   2  21   1      550.65      556.36     25.84 o 
   3  21   1       10.10       10.25      7.76 o 
   4  21   1       22.80        3.92      9.55 o 
  -4  22   1       13.37        0.93      9.03 o 
  -3  22   1      709.58      673.75     42.13 o 
  -2  22   1      133.84      125.51     15.24 o 
  -1  22   1      485.09      527.07     27.76 o 
   0  22   1        2.92       29.85     20.39 o 
   1  22   1      117.77      108.99     25.22 o 
   2  22   1      302.62      313.40     48.46 o 
   3  22   1      174.62      186.19     16.60 o 
  -3  23   1       75.64       75.19     24.50 o 
  -2  23   1        4.51        6.12      9.24 o 
  -1  23   1       77.18       53.23     11.87 o 
   0  23   1     1448.33     1377.99     79.38 o 
   1  23   1      190.39      163.47     38.07 o 
   2  23   1      192.56      210.19     36.49 o 
  -2  24   1      407.81      448.45     22.51 o 
   0  24   1      159.72      139.88     41.46 o 
   1  24   1       16.22       19.74     24.55 o 
  -6   0   2     1869.49     1930.51     52.41 o 
  -2   0   2        3.31       11.94      3.32 o 
   0   0   2     7440.61     2888.47     58.38 o 
   2   0   2      275.36      235.22      9.80 o 
   4   0   2        6.94        5.00      4.69 o 
   6   0   2      516.52      570.53     29.85 o 
  -8   1   2      125.57      140.64     19.24 o 
  -7   1   2      782.91      802.06     31.84 o 
  -6   1   2      211.77      229.54     15.26 o 
  -5   1   2       26.21       25.87      5.97 o 
  -3   1   2     1188.99     1330.76     23.19 o 
  -2   1   2     3999.18     4092.25     46.82 o 
  -1   1   2      118.28      107.85      3.36 o 
   0   1   2       40.89       52.87      3.23 o 
   1   1   2     6317.11     6690.21     54.52 o 
   2   1   2      397.82      420.70      8.92 o 
   3   1   2     3305.03     3253.28     36.25 o 
   4   1   2      370.92      360.19     11.31 o 
   5   1   2      893.86      872.85     43.12 o 
   6   1   2      273.02      280.37     20.23 o 
   7   1   2        4.20        2.65      5.63 o 
  -8   2   2       13.44       22.56      9.29 o 
  -7   2   2      462.29      478.67     17.95 o 
  -6   2   2       40.91       57.26      6.79 o 
  -5   2   2     2023.38        1.33      1.99 o 
  -4   2   2      585.71      604.24     20.23 o 
  -3   2   2      564.70      518.48     13.36 o 
  -2   2   2      761.94      807.20     12.20 o 
  -1   2   2    13344.01    14336.17    135.46 o 
   0   2   2      766.73      891.39     10.84 o 
   1   2   2     3332.51     3206.70     29.24 o 
   2   2   2      132.32      150.86      5.70 o 
   3   2   2      593.86      583.11     15.97 o 
   4   2   2      177.76      149.30      8.93 o 
   5   2   2      566.45      545.61     16.64 o 
   6   2   2       11.38        7.24      5.10 o 
   7   2   2      646.64      605.70     51.41 o 
  -8   3   2      422.59      407.33     26.54 o 
  -7   3   2       95.08      108.10      8.09 o 
  -6   3   2      214.58      210.30     18.58 o 
  -5   3   2      435.66      482.43     12.27 o 
  -4   3   2     1837.67     1786.85     26.05 o 
  -3   3   2     2867.27     2907.97     45.74 o 
  -2   3   2      859.56      733.10     19.24 o 
  -1   3   2     7528.42     7743.11     73.76 o 
   0   3   2     1880.12     2010.73     23.08 o 
   1   3   2       64.62       77.46      3.73 o 
   2   3   2     2624.06     2613.38     27.81 o 
   3   3   2        3.81        4.30      2.79 o 
   4   3   2      839.68      841.72     20.14 o 
   5   3   2      410.37      448.58     25.34 o 
   6   3   2       30.20       44.53     10.61 o 
   7   3   2       21.44       21.76      6.79 o 
  -8   4   2      120.04      152.13     72.97 o 
  -7   4   2       34.30       65.28     13.82 o 
  -6   4   2      475.51      481.86     13.43 o 
  -5   4   2      268.72      281.09      9.25 o 
  -4   4   2     4521.67     4704.70     56.82 o 
  -3   4   2      367.80      371.47     10.17 o 
  -2   4   2     2793.75     2940.14     35.03 o 
  -1   4   2      956.45      985.57     13.47 o 
   0   4   2     2375.13     2382.29     28.44 o 
   1   4   2     1500.19     1555.31     20.99 o 
   2   4   2     4175.11     4098.41     42.61 o 
   3   4   2       83.98       90.70      6.56 o 
   4   4   2       18.42       19.26      4.43 o 
   5   4   2      799.88      767.78     20.09 o 
   6   4   2      625.28      652.08     22.52 o 
   7   4   2       42.62       38.03      8.40 o 
  -8   5   2       66.63       88.58     36.82 o 
  -7   5   2      281.85      314.83     57.38 o 
  -6   5   2       33.97       42.71      7.04 o 
  -5   5   2      762.93      773.40     15.98 o 
  -4   5   2      985.15     1090.68     18.15 o 
  -3   5   2     6181.70     6534.47    103.34 o 
  -2   5   2      122.73      131.72      6.99 o 
  -1   5   2     6529.62     6410.92     77.69 o 
   0   5   2     3169.22     3371.48     38.42 o 
   1   5   2       41.78       45.34      3.72 o 
   2   5   2      538.94      558.40     12.66 o 
   3   5   2     3502.54     3456.70     45.18 o 
   4   5   2      185.82      188.43     11.01 o 
   5   5   2      991.68      993.50     23.84 o 
   6   5   2      341.60      334.21     53.07 o 
   7   5   2        0.07        4.48      9.95 o 
  -8   6   2       38.21      137.33     35.16 o 
  -7   6   2      431.77      506.85     35.82 o 
  -6   6   2      736.91      742.27     68.99 o 
  -5   6   2     1729.94     1734.22     27.22 o 
  -4   6   2        6.55        7.58      3.06 o 
  -3   6   2     1311.20     1274.48     25.66 o 
  -2   6   2       19.60       23.39      3.05 o 
  -1   6   2     2625.41     2727.77     26.92 o 
   0   6   2     2097.94     2007.47     28.46 o 
   1   6   2     3523.55     3420.22     40.27 o 
   2   6   2      432.47      412.08      9.37 o 
   3   6   2     4066.48     4062.56     45.86 o 
   4   6   2      374.71      358.34     16.59 o 
   5   6   2      160.81      175.68     14.17 o 
   6   6   2      110.72      126.55     10.85 o 
   7   6   2       32.20       40.78     12.60 o 
  -8   7   2      328.09      385.45     24.81 o 
  -7   7   2      185.84      176.04     18.66 o 
  -6   7   2       78.51       72.35      7.85 o 
  -5   7   2       39.79       38.76      6.10 o 
  -4   7   2     1116.87     1141.33     18.37 o 
  -3   7   2      581.21      657.60     22.22 o 
  -2   7   2     6485.84     6514.66     63.47 o 
  -1   7   2      958.57     1015.15     13.61 o 
   0   7   2     1030.29      967.36     16.18 o 
   1   7   2      596.02      692.31     11.38 o 
   2   7   2     1451.89     1439.04     38.49 o 
   3   7   2      317.77      351.02     10.69 o 
   4   7   2     2673.68     2534.60     38.29 o 
   5   7   2       42.64       40.11      6.89 o 
   6   7   2      244.76      261.88     15.05 o 
  -8   8   2       30.77       40.91     13.60 o 
  -7   8   2       12.84       27.62      9.60 o 
  -6   8   2     1002.24     1055.28     46.77 o 
  -5   8   2     1604.98     1617.14     31.31 o 
  -4   8   2     1088.09     1036.68     22.51 o 
  -3   8   2       16.68        8.10      2.49 o 
  -2   8   2        3.15        5.38      2.56 o 
  -1   8   2     1478.00     1502.33     18.04 o 
   0   8   2     1567.33     1488.70     17.90 o 
   1   8   2     9247.55     9712.82     87.05 o 
   2   8   2     5640.07     5529.65     67.36 o 
   3   8   2       52.51       65.93     11.39 o 
   4   8   2      121.21      126.93      8.99 o 
   5   8   2       11.53       16.31      5.46 o 
   6   8   2      127.55      155.71     13.06 o 
  -7   9   2      680.55      676.62     29.56 o 
  -6   9   2       31.15       43.77     10.38 o 
  -5   9   2       13.20       11.17      4.39 o 
  -4   9   2        0.72        0.27      3.50 o 
  -3   9   2     5337.76     5375.93     59.04 o 
  -2   9   2      128.05      131.02      3.60 o 
  -1   9   2     5106.02     5114.75     47.55 o 
   0   9   2     1704.13     1869.52     21.66 o 
   1   9   2      776.97      813.57     30.49 o 
   2   9   2       96.25      100.26      7.22 o 
   3   9   2     1423.82     1297.70     28.17 o 
   4   9   2      151.79      132.36      9.59 o 
   5   9   2      474.58      490.74     16.80 o 
   6   9   2       32.04       26.66      6.43 o 
  -7  10   2       95.71      121.12     17.61 o 
  -6  10   2      245.27      235.79     19.41 o 
  -5  10   2     1114.44     1129.92     22.32 o 
  -4  10   2     1185.01     1194.91     22.80 o 
  -3  10   2      589.34      611.47     13.61 o 
  -2  10   2       16.38       15.06      2.12 o 
  -1  10   2      159.26      250.23      6.68 o 
   0  10   2     7022.75     6918.15    114.10 o 
   1  10   2      627.38      542.97     11.99 o 
   2  10   2     1241.93     1160.67     22.63 o 
   3  10   2      102.26       85.34      7.30 o 
   4  10   2       64.85       68.62     10.07 o 
   5  10   2        8.80       10.86      5.13 o 
   6  10   2       39.97       43.21      7.29 o 
  -7  11   2       15.26       26.63     10.61 o 
  -6  11   2     1340.51     1339.43     51.14 o 
  -5  11   2      262.72      296.89     13.02 o 
  -4  11   2     1164.34     1156.57     34.64 o 
  -3  11   2     1237.75     1242.32     28.57 o 
  -2  11   2     6871.47     6975.57     73.90 o 
  -1  11   2      710.08      745.18     12.53 o 
   0  11   2     1556.32     1555.23     19.37 o 
   1  11   2        0.65        3.86      2.41 o 
   2  11   2        4.25        2.87      5.67 o 
   3  11   2       67.09       60.85      7.37 o 
   4  11   2     1445.86     1451.39     30.31 o 
   5  11   2       42.81       38.03      6.42 o 
   6  11   2       64.04       72.77     11.11 o 
  -7  12   2       22.84       44.46     11.72 o 
  -6  12   2      717.54      802.15     39.58 o 
  -5  12   2     2749.57     2812.73     50.91 o 
  -4  12   2      718.30      728.26     30.16 o 
  -3  12   2     1859.58     1906.81     48.91 o 
  -2  12   2      302.11      305.41     10.77 o 
  -1  12   2      341.29      288.12      7.93 o 
   0  12   2      669.49      665.63     12.10 o 
   1  12   2     2379.92     2277.29     31.87 o 
   2  12   2       95.24       78.05      7.42 o 
   3  12   2      113.46      104.86     12.34 o 
   4  12   2       16.07       25.76      7.84 o 
   5  12   2       13.44       15.11      8.28 o 
   6  12   2        0.44        6.28      8.67 o 
  -7  13   2       41.25       44.35     13.47 o 
  -6  13   2        9.17        4.24      7.18 o 
  -5  13   2      367.59      340.58     22.93 o 
  -4  13   2      360.71      393.78     13.80 o 
  -3  13   2     4345.86     4460.13     54.15 o 
  -2  13   2     1865.31     1858.22     28.42 o 
  -1  13   2      992.26      955.29     14.40 o 
   0  13   2      365.63      348.25      8.89 o 
   1  13   2        6.05       16.10      7.18 o 
   2  13   2       40.82       39.97      7.09 o 
   3  13   2      499.85      482.10     30.35 o 
   4  13   2       81.25       69.40      8.02 o 
   5  13   2      150.10      150.60     11.71 o 
   6  13   2      109.34      104.27     15.15 o 
  -7  14   2      163.67      108.53     16.17 o 
  -6  14   2      673.83      660.19     28.90 o 
  -5  14   2      138.68      146.30     14.25 o 
  -4  14   2     4654.47     4739.85     85.60 o 
  -3  14   2      311.31      345.33     12.16 o 
  -2  14   2       60.78       66.43      7.07 o 
  -1  14   2      544.13      577.87     14.50 o 
   0  14   2     1323.55     1251.14     25.22 o 
   1  14   2      162.47      154.76     23.66 o 
   2  14   2     1671.37     1579.22     27.89 o 
   3  14   2        0.39       -2.50      3.54 o 
   4  14   2       75.84       74.88      9.86 o 
   5  14   2        9.29        4.69      5.32 o 
  -6  15   2        0.54        7.99      8.59 o 
  -5  15   2       62.84       73.71     10.96 o 
  -4  15   2      353.01      358.03     26.38 o 
  -3  15   2      138.31      131.84      9.11 o 
  -2  15   2     5726.99     5774.17     64.56 o 
  -1  15   2     2601.05     2608.16     37.34 o 
   0  15   2       75.32       67.43      5.81 o 
   1  15   2       15.86       11.55      7.48 o 
   2  15   2      148.30      152.92     10.17 o 
   3  15   2       61.08       63.16      7.39 o 
   4  15   2      138.58      160.33     11.57 o 
   5  15   2      133.90      116.64     13.89 o 
  -6  16   2       99.34      118.83     18.00 o 
  -5  16   2      198.57      191.97     17.61 o 
  -4  16   2       16.83       28.24      8.63 o 
  -3  16   2      405.10      388.02     12.70 o 
  -2  16   2     2103.86     2210.01     37.30 o 
  -1  16   2     1557.51     1549.04     29.09 o 
   0  16   2       41.84       48.02      7.91 o 
   1  16   2     2338.16     2120.51     85.24 o 
   2  16   2       18.07       10.28      4.61 o 
   3  16   2      189.73      181.20     10.92 o 
   4  16   2       42.43       34.49      6.87 o 
   5  16   2       24.36       22.25     11.03 o 
  -6  17   2       18.63       18.07     10.12 o 
  -5  17   2       13.58       12.57      8.60 o 
  -4  17   2      471.58      494.70     22.51 o 
  -3  17   2      398.57      419.30     12.94 o 
  -2  17   2     1899.35     1964.23     35.76 o 
  -1  17   2      345.92      354.25     12.54 o 
   0  17   2     1959.40     2016.99     38.58 o 
   1  17   2      732.38      681.28     26.81 o 
   2  17   2       22.68       11.03      5.55 o 
   3  17   2      222.90      227.04     13.69 o 
   4  17   2      337.34      354.31     20.72 o 
   5  17   2      462.39      505.49     42.52 o 
  -5  18   2        3.82        1.01      7.78 o 
  -4  18   2       46.23       57.34     11.83 o 
  -3  18   2       99.68       98.55      9.14 o 
  -2  18   2       10.29       11.12      5.77 o 
  -1  18   2       88.33       91.05      8.45 o 
   0  18   2     3845.24     3953.74     65.81 o 
   1  18   2      286.25      308.72     32.42 o 
   2  18   2      460.89      477.22     16.27 o 
   3  18   2       52.65       44.84      7.53 o 
   4  18   2        2.40        2.19      7.89 o 
  -5  19   2        3.83        3.96      8.27 o 
  -4  19   2       17.98       32.07     10.32 o 
  -3  19   2      166.95      189.56     16.21 o 
  -2  19   2      154.90      188.65     11.81 o 
  -1  19   2      178.45      203.29     11.23 o 
   0  19   2      783.66      711.30     28.71 o 
   1  19   2        7.59        6.70     10.18 o 
   2  19   2      531.11      507.98     17.76 o 
   3  19   2     1493.64     1460.95     46.57 o 
   4  19   2      724.91      744.87     30.06 o 
  -5  20   2      582.87      617.40     47.28 o 
  -4  20   2      189.50      207.86     18.22 o 
  -3  20   2       41.67       37.77     10.17 o 
  -2  20   2       50.20       54.74     10.09 o 
  -1  20   2       23.71       23.74      8.63 o 
   0  20   2        4.30       11.62      8.99 o 
   1  20   2     1460.15     1355.26     38.81 o 
   2  20   2      591.25      567.54     26.46 o 
   3  20   2        9.72        7.03     10.85 o 
  -4  21   2      123.16      106.17     14.07 o 
  -3  21   2      529.65      559.27     28.05 o 
  -2  21   2      120.66      141.80     13.65 o 
  -1  21   2      232.21      237.07     17.14 o 
   0  21   2       29.01       29.07     11.13 o 
   1  21   2      146.21      152.58     15.48 o 
   2  21   2     1534.92     1349.57     90.01 o 
   3  21   2        7.52       10.84     22.86 o 
  -4  22   2      105.63      124.15     15.69 o 
  -3  22   2       96.49       90.79     15.19 o 
  -2  22   2      175.43      155.54     16.15 o 
  -1  22   2      149.67      150.18     16.03 o 
   0  22   2      432.30      431.17     18.57 o 
   1  22   2       14.03       16.35     20.59 o 
   2  22   2      493.95      448.43     60.37 o 
  -3  23   2      322.36      353.26     22.57 o 
  -2  23   2      127.63      116.62     17.08 o 
  -1  23   2     1016.48     1018.65     34.97 o 
   0  23   2      151.87      149.49     16.57 o 
   1  23   2       17.70       -5.90     20.80 o 
   2  23   2       31.70       33.58     26.99 o 
  -2  24   2       48.10       32.71     11.87 o 
  -1  24   2      142.98      171.11     19.58 o 
   0  24   2      387.45      381.92     53.81 o 
   1  24   2      379.23      366.93     43.68 o 
  -7   0   3     1460.75     1448.88     47.77 o 
  -5   0   3       89.75      114.11     11.28 o 
  -3   0   3     3695.00     3987.11     59.70 o 
  -1   0   3    17785.66    18203.78    264.37 o 
   1   0   3      770.25      793.35     15.25 o 
   3   0   3      220.32      233.85     18.06 o 
   5   0   3     1218.37     1202.09     44.45 o 
  -8   1   3      110.08      112.12     16.59 o 
  -7   1   3       50.42       58.09     19.24 o 
  -6   1   3       79.51       81.93      8.44 o 
  -5   1   3     2992.82     3178.47     51.82 o 
  -4   1   3     6498.87     6669.97     77.56 o 
  -3   1   3     1666.57     1649.53     23.33 o 
  -2   1   3      235.24      238.17      5.72 o 
  -1   1   3     1715.56     1894.70     24.75 o 
   0   1   3      335.47      483.44      8.13 o 
   1   1   3      106.38       80.55      4.70 o 
   2   1   3     1080.06     1066.82     16.33 o 
   3   1   3     2261.87     2142.02     45.51 o 
   4   1   3       59.51       64.77      8.29 o 
   5   1   3      107.79       96.18     10.29 o 
   6   1   3      312.77      290.79     16.81 o 
  -8   2   3      472.78      460.02     19.93 o 
  -7   2   3        4.51        1.33      5.10 o 
  -6   2   3     2150.38     2283.15     35.57 o 
  -5   2   3       94.16      104.39      6.89 o 
  -4   2   3       69.37       62.54      6.06 o 
  -3   2   3      479.94      462.41      9.84 o 
  -2   2   3     4609.23     4425.79     51.50 o 
  -1   2   3     1332.28     1528.74     17.97 o 
   0   2   3     1598.57     1588.81     18.60 o 
   1   2   3     1156.56     1254.91     13.04 o 
   2   2   3      277.54      306.09     11.18 o 
   3   2   3       99.30       97.59      8.62 o 
   4   2   3     1320.70     1324.11     25.31 o 
   5   2   3        2.47        8.57      5.38 o 
   6   2   3      302.83      304.16     16.18 o 
  -8   3   3       33.92       31.06      7.97 o 
  -7   3   3       97.35      112.07     11.02 o 
  -6   3   3       67.22       86.82     10.46 o 
  -5   3   3     2465.29     2547.92     36.27 o 
  -4   3   3     5159.17     5487.39     65.14 o 
  -3   3   3     3978.78     4132.20     49.37 o 
  -2   3   3     7074.46     7953.50     88.13 o 
  -1   3   3      333.27      395.57      7.09 o 
   0   3   3      147.81      110.69      4.01 o 
   1   3   3     8266.69     8394.69     76.68 o 
   2   3   3     4032.85     4115.04     40.93 o 
   3   3   3      931.27      912.55     36.03 o 
   4   3   3      203.04      180.99     10.57 o 
   5   3   3       11.69       10.99      6.63 o 
   6   3   3        5.05       10.26      6.63 o 
  -8   4   3      246.11      256.74     24.55 o 
  -7   4   3      734.17      764.44     30.18 o 
  -6   4   3      463.15      449.79     17.36 o 
  -5   4   3      335.84      367.56     11.72 o 
  -4   4   3     1970.98     2246.68     31.16 o 
  -3   4   3     2914.28     3092.44     38.48 o 
  -2   4   3       10.87       18.03      1.80 o 
  -1   4   3     3983.36     3817.86     40.12 o 
   0   4   3      223.91      202.84      8.83 o 
   1   4   3      149.46      126.80      4.51 o 
   2   4   3      152.65      167.52      6.72 o 
   3   4   3     1016.72     1018.81     22.46 o 
   4   4   3      350.30      376.50     18.68 o 
   5   4   3      875.42      847.89     27.53 o 
   6   4   3        0.96        0.42      4.64 o 
  -8   5   3       12.10        8.62      9.29 o 
  -7   5   3       44.98       49.27      8.96 o 
  -6   5   3     1666.05     1667.41     36.58 o 
  -5   5   3      447.93      460.73     20.57 o 
  -4   5   3     1396.17     1416.04     21.97 o 
  -3   5   3      419.97      464.80      9.11 o 
  -2   5   3     3978.22     4708.51     58.40 o 
  -1   5   3      312.21      340.90      8.14 o 
   0   5   3     8120.20     8425.31     76.26 o 
   1   5   3      222.54      207.45      7.68 o 
   2   5   3     4589.51     4470.20     58.04 o 
   3   5   3       82.17       71.88      6.49 o 
   4   5   3       44.45       53.77      7.11 o 
   5   5   3       71.37       80.72     13.08 o 
   6   5   3       69.29       85.54     10.55 o 
  -8   6   3       83.09      177.87     92.21 o 
  -7   6   3      207.41      192.74     14.52 o 
  -6   6   3        5.52        2.02      4.62 o 
  -5   6   3       51.62       49.40      6.79 o 
  -4   6   3     2580.72     2656.00     37.28 o 
  -3   6   3       47.19       69.24      6.57 o 
  -2   6   3    14473.91    15746.15    183.93 o 
  -1   6   3     6166.28     6415.77     59.47 o 
   0   6   3     3590.64     3603.16     35.32 o 
   1   6   3      191.53      179.27      6.46 o 
   2   6   3       20.78       15.20      3.79 o 
   3   6   3      586.26      604.17     34.54 o 
   4   6   3     1376.85     1401.66     29.97 o 
   5   6   3       37.84       43.52      7.06 o 
   6   6   3       71.27       78.89     22.89 o 
  -8   7   3        3.62       -7.30      9.29 o 
  -7   7   3      112.19      116.18     15.26 o 
  -6   7   3      130.48      147.11     11.70 o 
  -5   7   3      644.55      636.79     19.70 o 
  -4   7   3       94.05      121.08      9.38 o 
  -3   7   3     2626.97     2708.90     48.10 o 
  -2   7   3      629.61      818.77     21.39 o 
  -1   7   3      429.56      450.10      9.03 o 
   0   7   3      324.76      368.67     13.98 o 
   1   7   3     6261.40     6268.38     73.26 o 
   2   7   3      503.12      516.28     13.71 o 
   3   7   3      423.86      406.75     12.65 o 
   4   7   3       26.42       23.50      6.89 o 
   5   7   3      127.04      129.77     11.03 o 
   6   7   3        2.89        6.83      5.57 o 
  -8   8   3      114.73      162.27     18.86 o 
  -7   8   3      270.08      218.92     23.22 o 
  -6   8   3        5.03        4.45      4.91 o 
  -5   8   3      254.94      243.10     19.24 o 
  -4   8   3      943.77      959.26     23.91 o 
  -3   8   3       45.41       38.57      5.85 o 
  -2   8   3     6130.35     6348.94     85.52 o 
  -1   8   3     5655.48     5802.63    152.50 o 
   0   8   3     7125.24     7648.64     82.54 o 
   1   8   3      322.59      379.53     12.26 o 
   2   8   3      475.03      520.46     15.04 o 
   3   8   3     1056.86     1063.66     22.62 o 
   4   8   3      188.17      163.32     10.26 o 
   5   8   3      386.21      392.85     16.42 o 
   6   8   3       93.06      102.96     13.93 o 
  -8   9   3      111.89      118.08     27.20 o 
  -7   9   3        7.17       54.40     23.22 o 
  -6   9   3      507.47      534.55     19.36 o 
  -5   9   3       12.48       22.20     14.59 o 
  -4   9   3     2027.31     1968.05     46.44 o 
  -3   9   3      130.31      116.40      8.66 o 
  -2   9   3       15.68       19.87      5.10 o 
  -1   9   3        0.27        1.09      1.79 o 
   0   9   3     8997.24     9373.12     93.87 o 
   1   9   3       25.19       28.74      4.85 o 
   2   9   3     4096.14     3800.30     59.74 o 
   3   9   3       21.38       29.89      7.67 o 
   4   9   3      137.49      116.96      9.53 o 
   5   9   3        0.39        9.32      5.62 o 
   6   9   3      163.92      164.11     19.33 o 
  -7  10   3       37.88       77.37     12.54 o 
  -6  10   3       30.41       32.19     12.43 o 
  -5  10   3      501.33      484.51     17.75 o 
  -4  10   3        5.49       13.60      5.16 o 
  -3  10   3     2333.57     2343.71     34.42 o 
  -2  10   3      225.49      185.90      9.55 o 
  -1  10   3      716.60      647.08     15.32 o 
   0  10   3      663.23      582.62     16.72 o 
   1  10   3       20.04       27.48      4.36 o 
   2  10   3     1983.28     2051.55     32.69 o 
   3  10   3     1647.77     1609.20     33.33 o 
   4  10   3      252.05      269.61     12.78 o 
   5  10   3      336.12      380.54     16.49 o 
   6  10   3      131.83      107.18     10.86 o 
  -7  11   3      280.22      293.97     21.66 o 
  -6  11   3      253.85      232.26     32.84 o 
  -5  11   3      705.31      688.32     21.99 o 
  -4  11   3       32.80       37.02      6.33 o 
  -3  11   3     1762.61     1754.25     32.66 o 
  -2  11   3       44.35       53.86      5.87 o 
  -1  11   3     1241.12     1177.85     25.16 o 
   0  11   3     1699.35     1748.72     24.25 o 
   1  11   3     4624.23     4612.52     56.00 o 
   2  11   3      446.95      490.67     14.65 o 
   3  11   3      458.46      471.95     16.25 o 
   4  11   3      134.04      139.69     10.86 o 
   5  11   3        4.64        9.06      7.98 o 
  -7  12   3        8.37       59.04     26.54 o 
  -6  12   3      249.81      262.03     37.15 o 
  -5  12   3       22.49       21.76      6.53 o 
  -4  12   3      285.47      272.97     11.75 o 
  -3  12   3      925.42      918.40     20.35 o 
  -2  12   3     3763.18     3707.66     45.98 o 
  -1  12   3     1818.83     1846.37     34.95 o 
   0  12   3       88.23       64.44      5.32 o 
   1  12   3      221.52      209.27     22.98 o 
   2  12   3      389.01      391.23     14.06 o 
   3  12   3       63.68       67.34     10.25 o 
   4  12   3     1583.30     1557.78     33.38 o 
   5  12   3        0.89        0.06      5.94 o 
  -7  13   3       24.00       20.19     23.88 o 
  -6  13   3      141.41      151.01     15.94 o 
  -5  13   3      284.47      267.59     13.03 o 
  -4  13   3     1162.54     1108.50     26.04 o 
  -3  13   3       20.68       29.75      5.91 o 
  -2  13   3      331.43      350.89     14.99 o 
  -1  13   3      254.55      275.87     12.60 o 
   0  13   3     1752.90     1638.08     23.38 o 
   1  13   3      499.39      472.57     22.60 o 
   2  13   3      533.07      512.16     26.43 o 
   3  13   3      131.57      127.54      9.69 o 
   4  13   3        7.30        2.28      5.55 o 
   5  13   3        1.06        0.24      4.75 o 
  -7  14   3      111.25      108.87     23.22 o 
  -6  14   3       52.19       65.23     12.52 o 
  -5  14   3        7.32        1.58      5.67 o 
  -4  14   3      121.02      108.92      9.58 o 
  -3  14   3     2354.15     2407.05     36.47 o 
  -2  14   3      346.89      362.35     14.34 o 
  -1  14   3     3361.39     3451.49     47.36 o 
   0  14   3      112.75      126.04     11.18 o 
   1  14   3      319.94      322.25     14.78 o 
   2  14   3       26.39       22.87      5.36 o 
   3  14   3      382.88      369.42     20.52 o 
   4  14   3        0.93        1.07      6.68 o 
   5  14   3       86.49       88.41     14.51 o 
  -6  15   3      338.35      339.08     24.78 o 
  -5  15   3      334.04      342.84     18.22 o 
  -4  15   3       21.22       21.63      6.15 o 
  -3  15   3     1305.21     1302.08     25.85 o 
  -2  15   3       67.23       73.25      7.29 o 
  -1  15   3      220.75      209.13     11.39 o 
   0  15   3      982.36      992.27     26.75 o 
   1  15   3     1441.39     1445.18     32.17 o 
   2  15   3      135.76      127.54     10.03 o 
   3  15   3      115.49      114.14      9.98 o 
   4  15   3        5.70        7.74      5.17 o 
   5  15   3       15.62       13.97      8.22 o 
  -6  16   3      238.57      268.45     20.18 o 
  -5  16   3      237.58      204.75     19.42 o 
  -4  16   3       55.19       52.98      7.98 o 
  -3  16   3       75.62       84.72      8.67 o 
  -2  16   3     1731.26     1707.53     26.60 o 
  -1  16   3        5.71       22.89      6.76 o 
   0  16   3      869.62      852.13     54.65 o 
   1  16   3       84.20       99.74     14.30 o 
   2  16   3       79.31       99.16     12.35 o 
   3  16   3       98.28       92.08      9.29 o 
   4  16   3      464.95      471.01     20.88 o 
  -6  17   3      354.12      414.50     26.17 o 
  -5  17   3      392.93      418.92     21.70 o 
  -4  17   3      104.19      106.86     10.33 o 
  -3  17   3       70.69       75.45      7.90 o 
  -2  17   3     1593.69     1591.97     34.91 o 
  -1  17   3        9.57        7.01      6.58 o 
   0  17   3     1731.94     1689.72     44.74 o 
   1  17   3      774.34      833.78     27.54 o 
   2  17   3      118.82      124.58     10.00 o 
   3  17   3       98.90      103.93     10.28 o 
   4  17   3      134.48      144.27     12.40 o 
  -5  18   3      173.48      198.18     21.93 o 
  -4  18   3      107.26      115.73     15.27 o 
  -3  18   3      269.32      291.23     12.80 o 
  -2  18   3       47.30       47.83      7.74 o 
  -1  18   3      842.56      907.17     26.28 o 
   0  18   3        4.87       10.56      8.16 o 
   1  18   3       28.83       33.48      9.62 o 
   2  18   3       22.51       25.14      9.41 o 
   3  18   3      998.75      882.13     25.67 o 
   4  18   3        0.15       -2.89      5.84 o 
  -5  19   3       45.36       54.58     13.02 o 
  -4  19   3     1385.25     1406.01     44.37 o 
  -3  19   3      380.55      375.09     14.56 o 
  -2  19   3      102.50      104.25     10.02 o 
  -1  19   3        2.18       -8.79      6.86 o 
   0  19   3        6.28       18.47      9.72 o 
   1  19   3     1106.80     1038.38     34.97 o 
   2  19   3     1299.61     1261.05     40.93 o 
   3  19   3       30.97       19.87      8.80 o 
  -5  20   3        5.78        0.70     13.91 o 
  -4  20   3      122.61      147.64     22.12 o 
  -3  20   3        1.60       -1.23      5.87 o 
  -2  20   3      553.69      581.12     19.44 o 
  -1  20   3       51.05       55.28     11.45 o 
   0  20   3     1404.63     1339.43     40.27 o 
   1  20   3       32.89       26.34     10.10 o 
   2  20   3      179.40      182.00     17.67 o 
   3  20   3       35.46       35.35      9.56 o 
  -4  21   3      127.19      136.74     16.48 o 
  -3  21   3      141.72      173.65     15.79 o 
  -2  21   3        1.04       -0.26      6.98 o 
  -1  21   3      102.68       95.16     11.37 o 
   0  21   3       10.39       -3.01      7.58 o 
   1  21   3      361.93      320.88     21.31 o 
   2  21   3      366.98      324.01     22.79 o 
  -3  22   3      608.92      638.70     35.52 o 
  -2  22   3      400.55      388.14     23.97 o 
  -1  22   3      834.48      797.82     26.09 o 
   0  22   3       17.24        8.95      9.72 o 
   1  22   3      336.98      299.88     45.05 o 
   2  22   3       35.35       27.00     28.92 o 
  -2  23   3       19.38       -6.47      8.94 o 
  -1  23   3        0.39       -4.82      8.04 o 
   0  23   3      352.96      387.19     38.88 o 
   1  23   3       97.31      103.94     21.84 o 
  -8   0   4      105.05      121.40     17.91 o 
  -6   0   4      803.24      880.34     31.84 o 
  -4   0   4     3853.10     3902.63     98.52 o 
  -2   0   4     3804.65     3900.14     58.80 o 
   0   0   4       29.38       58.40      5.46 o 
   2   0   4       38.46       62.27      7.34 o 
   4   0   4       90.45       91.55     13.93 o 
   6   0   4      250.36      247.45     25.21 o 
  -8   1   4      323.14      307.16     27.20 o 
  -7   1   4      585.07      518.64     19.36 o 
  -6   1   4      221.58      218.28     11.10 o 
  -5   1   4      283.91      281.51      9.90 o 
  -4   1   4      373.65      391.42     10.92 o 
  -3   1   4     1527.22     1508.74     21.74 o 
  -2   1   4     4553.57     4716.53     48.97 o 
  -1   1   4     3981.36     3964.92     42.03 o 
   0   1   4      588.90      763.65     15.20 o 
   1   1   4      484.96      448.90      8.97 o 
   2   1   4     1324.71     1380.98     20.83 o 
   3   1   4        2.08        1.15      4.65 o 
   4   1   4      679.95      695.63     35.16 o 
   5   1   4      434.80      477.59     19.93 o 
   6   1   4       35.43       40.40     11.94 o 
  -8   2   4        6.66        3.32      9.29 o 
  -7   2   4       18.85       20.49      6.63 o 
  -6   2   4        1.51        5.66      6.63 o 
  -5   2   4     3501.28     3311.67     44.63 o 
  -4   2   4      473.65      483.11     11.55 o 
  -3   2   4     2840.04     2936.42     33.44 o 
  -2   2   4      556.47      626.45     10.91 o 
  -1   2   4       34.38       46.10      3.94 o 
   0   2   4     2846.62     3202.34     32.39 o 
   1   2   4     2122.10     1990.74     20.62 o 
   2   2   4       72.78       66.88      8.70 o 
   3   2   4     1144.74     1172.08     23.67 o 
   4   2   4      437.63      415.42     24.55 o 
   5   2   4       14.75        8.93      8.96 o 
   6   2   4       19.86       20.61     11.28 o 
  -8   3   4      351.01      358.31     18.06 o 
  -7   3   4      117.58      122.84     12.27 o 
  -6   3   4      989.33      993.31     26.43 o 
  -5   3   4      212.09      201.19     21.23 o 
  -4   3   4      172.20      167.05      7.07 o 
  -3   3   4     1321.58     1340.40     22.60 o 
  -2   3   4      191.39      140.60      8.80 o 
  -1   3   4     1052.11     1049.27     15.55 o 
   0   3   4     2114.15     2005.91     23.61 o 
   1   3   4       51.58       72.75      5.83 o 
   2   3   4      125.67      117.92      8.69 o 
   3   3   4        3.49        2.56      3.82 o 
   4   3   4       42.46       45.78     11.61 o 
   5   3   4      741.80      747.33     25.33 o 
   6   3   4      139.62      146.12     20.57 o 
  -8   4   4       54.78       46.12      9.14 o 
  -7   4   4       54.07       56.01      8.91 o 
  -6   4   4      133.51      179.16     13.60 o 
  -5   4   4      256.62      228.82     11.90 o 
  -4   4   4     2853.88     2681.27     36.15 o 
  -3   4   4      544.68      491.49     13.16 o 
  -2   4   4      144.31      201.08      5.72 o 
  -1   4   4      529.84      598.61     34.89 o 
   0   4   4     1125.41     1083.44     15.11 o 
   1   4   4      478.42      467.32      9.43 o 
   2   4   4     5232.65     5148.95     67.34 o 
   3   4   4       30.46       21.84      6.70 o 
   4   4   4      438.42      406.48     20.23 o 
   5   4   4       15.72       17.13      6.32 o 
   6   4   4        1.51        2.63     11.28 o 
  -8   5   4       12.54       17.54      7.46 o 
  -7   5   4      791.24      786.91     25.09 o 
  -6   5   4       11.35        6.46      8.96 o 
  -5   5   4       29.15       24.55      5.97 o 
  -4   5   4      240.99      265.58     30.18 o 
  -3   5   4      558.81      510.66     13.17 o 
  -2   5   4     5430.01     5989.17     63.01 o 
  -1   5   4     6252.05     6223.88     68.92 o 
   0   5   4      482.38      438.10      9.41 o 
   1   5   4      620.06      600.68     11.97 o 
   2   5   4        2.57        9.27      6.70 o 
   3   5   4     1094.91     1046.85     36.95 o 
   4   5   4      154.01      151.61     10.98 o 
   5   5   4      385.57      436.01     28.19 o 
  -8   6   4       57.73       53.03     12.60 o 
  -7   6   4        0.12       -3.98      5.31 o 
  -6   6   4       45.92       43.47      7.26 o 
  -5   6   4     1572.43     1605.93     35.17 o 
  -4   6   4        4.35        8.66      5.64 o 
  -3   6   4      813.33      787.71     20.87 o 
  -2   6   4      784.54      799.23     15.42 o 
  -1   6   4        8.28        9.54      2.10 o 
   0   6   4      784.44      744.54     11.58 o 
   1   6   4     5198.32     5082.86     60.41 o 
   2   6   4      459.63      489.61     16.09 o 
   3   6   4      825.46      856.40     20.98 o 
   4   6   4      142.04      123.75     16.95 o 
   5   6   4       14.86       22.82      6.99 o 
  -8   7   4      252.81      261.38     25.21 o 
  -7   7   4       13.40        4.56      8.96 o 
  -6   7   4      234.21      245.08     15.24 o 
  -5   7   4        2.50        5.81      4.91 o 
  -4   7   4      701.31      796.21     22.28 o 
  -3   7   4        1.13       -3.98      3.75 o 
  -2   7   4     3573.28     3372.96     52.26 o 
  -1   7   4      973.28     1021.53     16.93 o 
   0   7   4     7196.53     7576.03     99.50 o 
   1   7   4       22.68       25.23      4.08 o 
   2   7   4       48.21       62.63      6.86 o 
   3   7   4       11.94        8.37      5.75 o 
   4   7   4      950.04      897.87     23.17 o 
   5   7   4       43.67       51.67      9.62 o 
  -8   8   4        5.55       13.93     10.61 o 
  -7   8   4      121.53       83.99     11.28 o 
  -6   8   4      662.38      662.44     44.12 o 
  -5   8   4      345.64      363.82     15.46 o 
  -4   8   4     1701.64     1586.49     53.74 o 
  -3   8   4      882.88      868.60     24.55 o 
  -2   8   4     1078.60     1071.88     22.86 o 
  -1   8   4      210.64      187.95      6.87 o 
   0   8   4     1868.12     1832.51     22.67 o 
   1   8   4     1532.76     1500.41     24.73 o 
   2   8   4     1789.54     1742.74     29.19 o 
   3   8   4      999.84      964.88     22.44 o 
   4   8   4      133.30      132.33     10.90 o 
   5   8   4      116.80       95.46     11.26 o 
  -8   9   4       67.60       52.41     15.26 o 
  -7   9   4      720.95      744.53     25.54 o 
  -6   9   4        0.99       -3.70      4.98 o 
  -5   9   4       96.10       79.39     13.93 o 
  -4   9   4      108.83      125.02     17.91 o 
  -3   9   4     1309.63     1268.36     28.94 o 
  -2   9   4       63.50       97.69      8.59 o 
  -1   9   4     4619.51     4500.65     45.08 o 
   0   9   4       13.21       19.28      3.63 o 
   1   9   4     1295.96     1288.23     35.33 o 
   2   9   4      218.91      224.73     12.16 o 
   3   9   4      899.63      845.02     21.32 o 
   4   9   4       20.63       18.60      6.23 o 
   5   9   4      790.73      822.24     25.74 o 
  -7  10   4       57.32       63.02     14.59 o 
  -6  10   4      748.67      770.51     25.01 o 
  -5  10   4      440.87      418.14     17.34 o 
  -4  10   4     1530.86     1485.14     33.99 o 
  -3  10   4      925.49      919.30     30.16 o 
  -2  10   4      238.98      210.79     16.59 o 
  -1  10   4      166.20      197.06     13.69 o 
   0  10   4      394.53      359.34     21.35 o 
   1  10   4     1330.04     1320.61     25.76 o 
   2  10   4     2330.92     2315.81     40.92 o 
   3  10   4      596.60      542.05     17.58 o 
   4  10   4       69.70       66.42      8.00 o 
   5  10   4       11.05        9.80      8.58 o 
  -7  11   4       25.88       39.80     12.60 o 
  -6  11   4      706.74      662.59     23.33 o 
  -5  11   4       21.93       13.60      6.57 o 
  -4  11   4       67.65       60.94      8.88 o 
  -3  11   4      545.08      514.47     15.48 o 
  -2  11   4     2775.62     2585.40     46.11 o 
  -1  11   4       15.01       14.51     10.65 o 
   0  11   4     1022.58      974.62     21.93 o 
   1  11   4      160.10      154.81     11.39 o 
   2  11   4       59.50       60.19      7.43 o 
   3  11   4      413.52      374.81     14.58 o 
   4  11   4     1787.57     1770.99     45.97 o 
   5  11   4       30.73       28.98     15.03 o 
  -7  12   4        3.84        9.95     10.61 o 
  -6  12   4      207.98      226.77     15.87 o 
  -5  12   4     1415.34     1367.97     61.70 o 
  -4  12   4       44.46       50.03     15.26 o 
  -3  12   4     1593.06     1688.15     30.04 o 
  -2  12   4       29.19       30.34      7.26 o 
  -1  12   4       99.84      136.61     11.34 o 
   0  12   4       17.29        4.48     12.55 o 
   1  12   4     1391.48     1327.46     28.92 o 
   2  12   4      933.35      922.72     21.60 o 
   3  12   4     2003.15     1896.16     37.59 o 
   4  12   4       10.60        7.89      5.62 o 
   5  12   4       12.32        4.92     11.39 o 
  -7  13   4      559.21      605.94     33.02 o 
  -6  13   4      347.21      328.51     22.02 o 
  -5  13   4      224.24      254.62     16.34 o 
  -4  13   4      199.78      236.63     15.40 o 
  -3  13   4     1097.62     1143.47     25.20 o 
  -2  13   4        6.75       19.02      5.79 o 
  -1  13   4      775.25      811.02     23.14 o 
   0  13   4     1172.58     1047.16     48.70 o 
   1  13   4     2512.37     2480.03     38.62 o 
   2  13   4      605.40      636.98     17.56 o 
   3  13   4      474.43      466.83     19.25 o 
   4  13   4       34.38       39.32      7.56 o 
  -7  14   4        0.39       17.42     21.56 o 
  -6  14   4       85.87       98.72     15.59 o 
  -5  14   4      110.73      112.14     10.68 o 
  -4  14   4     1541.89     1522.92     36.77 o 
  -3  14   4        2.82       10.01      5.23 o 
  -2  14   4       38.97       30.30      6.64 o 
  -1  14   4       64.31       55.15      8.33 o 
   0  14   4     1024.20     1016.12     27.19 o 
   1  14   4       96.18       96.66     13.64 o 
   2  14   4     1340.18     1330.88     29.71 o 
   3  14   4      151.17      148.86     11.85 o 
   4  14   4      271.52      252.46     19.54 o 
  -6  15   4      546.95      558.97     44.78 o 
  -5  15   4       81.64       87.59     10.11 o 
  -4  15   4      899.31      908.39     24.54 o 
  -3  15   4       66.95       68.72      8.69 o 
  -2  15   4       31.94       33.14      6.60 o 
  -1  15   4     2546.15     2626.81     43.37 o 
   0  15   4     2881.74     2784.38     47.40 o 
   1  15   4       17.42       26.02      8.97 o 
   2  15   4       29.44       30.99      5.66 o 
   3  15   4       37.77       44.50     11.90 o 
   4  15   4      260.14      298.36     19.65 o 
  -6  16   4       24.41       35.42     17.91 o 
  -5  16   4      461.59      479.40     21.52 o 
  -4  16   4      147.35      161.55     12.27 o 
  -3  16   4     1362.82     1394.01     46.96 o 
  -2  16   4       13.71       14.05      6.33 o 
  -1  16   4       14.70        0.11     14.10 o 
   0  16   4      389.59      430.17     35.56 o 
   1  16   4      984.64      913.94     29.50 o 
   2  16   4        5.33        3.94      9.69 o 
   3  16   4      555.36      530.67     25.50 o 
   4  16   4      125.33      104.62     11.19 o 
  -6  17   4       17.19       19.76     18.24 o 
  -5  17   4        7.19       12.88     15.59 o 
  -4  17   4      122.70      122.71     11.33 o 
  -3  17   4       14.42       12.26      6.46 o 
  -2  17   4     2325.78     2285.87     41.19 o 
  -1  17   4      397.11      355.58     17.43 o 
   0  17   4      156.61      174.31     15.11 o 
   1  17   4      228.51      194.37     24.55 o 
   2  17   4       35.47       35.94     10.52 o 
   3  17   4       37.15       28.78      9.85 o 
  -5  18   4        3.08        8.79     22.56 o 
  -4  18   4      610.11      606.78     34.14 o 
  -3  18   4      251.80      258.21     15.90 o 
  -2  18   4      972.99     1026.55     28.01 o 
  -1  18   4       37.74       29.16      8.44 o 
   0  18   4      617.33      587.80     55.67 o 
   1  18   4      135.89      103.94     16.68 o 
   2  18   4      890.75      789.61     30.13 o 
   3  18   4        2.71        8.28      7.57 o 
  -5  19   4      329.26      364.35     31.84 o 
  -4  19   4        3.55       11.48      7.55 o 
  -3  19   4      222.49      216.92     14.04 o 
  -2  19   4      227.82      233.56     13.37 o 
  -1  19   4     1036.57     1077.80     41.07 o 
   0  19   4      402.74      428.71     23.66 o 
   1  19   4       99.29      119.44     18.15 o 
   2  19   4       64.76       56.80     11.36 o 
  -4  20   4      533.21      555.36     22.55 o 
  -3  20   4      905.47      915.10     27.24 o 
  -2  20   4        3.05        2.50      5.44 o 
  -1  20   4        1.05       -6.12      6.28 o 
   0  20   4      168.55      136.24     16.13 o 
   1  20   4      342.21      339.86     27.63 o 
   2  20   4       23.01        8.70      9.14 o 
  -4  21   4        1.05        5.40      9.95 o 
  -3  21   4       27.84       36.30     11.15 o 
  -2  21   4     1077.97     1133.36     31.69 o 
  -1  21   4       22.03       21.50     11.11 o 
   0  21   4      561.45      522.12     27.19 o 
   1  21   4      107.70      124.38     24.32 o 
  -3  22   4      194.17      246.37     17.58 o 
  -2  22   4      179.71      204.90     18.94 o 
  -1  22   4        5.25        4.60      8.73 o 
   0  22   4      194.95      201.85     23.41 o 
  -7   0   5     1184.61     1059.46     43.78 o 
  -5   0   5     1169.99     1158.53     30.85 o 
  -3   0   5     2145.16     2106.15     80.60 o 
  -1   0   5     4622.43     4405.23     91.88 o 
   1   0   5     1056.48      990.86     21.19 o 
   3   0   5       84.46       92.88     14.59 o 
   5   0   5      474.47      498.88     30.52 o 
  -8   1   5      219.24      217.18     49.76 o 
  -7   1   5        3.95        1.74      6.32 o 
  -6   1   5      293.84      282.62     12.23 o 
  -5   1   5      916.53      872.15     16.15 o 
  -4   1   5     3783.04     3816.11     43.52 o 
  -3   1   5     1860.13     1903.00     25.00 o 
  -2   1   5     1825.70     1821.07     23.90 o 
  -1   1   5        7.04        7.86      2.62 o 
   0   1   5      803.92      862.89     14.46 o 
   1   1   5      923.32      953.65     15.63 o 
   2   1   5     1560.30     1553.53     28.27 o 
   3   1   5      266.44      285.66     38.81 o 
   4   1   5      161.82      199.35     24.21 o 
   5   1   5       12.49        6.07      6.32 o 
  -8   2   5      367.12      362.83     19.46 o 
  -7   2   5       18.34       14.88     14.26 o 
  -6   2   5     2070.21     1988.44     34.58 o 
  -5   2   5      117.89      130.24     11.46 o 
  -4   2   5       26.78       22.48      3.57 o 
  -3   2   5       30.82       28.36      3.42 o 
  -2   2   5     6118.01     6163.23    124.19 o 
  -1   2   5      443.93      396.77      9.33 o 
   0   2   5     4645.69     4562.48     45.15 o 
   1   2   5       53.23       57.39     11.01 o 
   2   2   5      186.28      156.84     10.45 o 
   3   2   5       62.18       70.33      8.91 o 
   4   2   5      635.87      644.23     48.76 o 
   5   2   5       14.37        5.02      6.63 o 
  -8   3   5       84.21       69.66     15.26 o 
  -7   3   5       47.61       40.86     19.90 o 
  -6   3   5       67.21       79.73      9.54 o 
  -5   3   5     3061.67     3032.34    112.12 o 
  -4   3   5      926.00      887.46     19.21 o 
  -3   3   5     2967.39     3008.91     40.12 o 
  -2   3   5      371.86      392.45      9.16 o 
  -1   3   5      188.19      162.60     16.11 o 
   0   3   5      143.01      165.56      6.67 o 
   1   3   5     2097.70     2045.84     32.19 o 
   2   3   5      454.51      421.07     15.20 o 
   3   3   5      410.03      412.36     17.36 o 
   4   3   5      330.95      352.96     17.36 o 
   5   3   5        1.17       10.47      6.32 o 
  -8   4   5       81.71       78.95     15.92 o 
  -7   4   5      369.39      355.76     17.34 o 
  -6   4   5      264.25      279.50     14.26 o 
  -5   4   5     1015.72      980.86     25.96 o 
  -4   4   5       57.16       67.67      7.73 o 
  -3   4   5     1901.77     2046.68     26.11 o 
  -2   4   5     2216.28     2251.44     27.81 o 
  -1   4   5     3759.49     3886.15     53.90 o 
   0   4   5     1196.66     1126.98     18.67 o 
   1   4   5      945.78      977.48     19.33 o 
   2   4   5        0.07        0.73      6.42 o 
   3   4   5      378.90      380.96     14.94 o 
   4   4   5      143.23      167.46     13.83 o 
   5   4   5       91.57       82.32     13.93 o 
  -8   5   5      188.89      169.05     14.99 o 
  -7   5   5      285.07      246.54     16.53 o 
  -6   5   5      356.81      354.42     16.34 o 
  -5   5   5      246.51      262.37     14.45 o 
  -4   5   5     3978.96     3993.39     66.35 o 
  -3   5   5      101.37      112.91     10.35 o 
  -2   5   5     3097.44     3048.90     47.59 o 
  -1   5   5       26.05       28.50      3.65 o 
   0   5   5     1282.53     1312.89     17.75 o 
   1   5   5      599.01      565.56     14.12 o 
   2   5   5     3557.92     3507.58     59.75 o 
   3   5   5       73.49       78.61      8.16 o 
   4   5   5      516.68      486.02     31.84 o 
   5   5   5       19.50        9.29      6.57 o 
  -8   6   5       56.62       44.55      9.61 o 
  -7   6   5      316.02      297.62     17.19 o 
  -6   6   5      807.50      807.28     25.07 o 
  -5   6   5        8.87       12.04     11.61 o 
  -4   6   5      524.47      458.67     22.89 o 
  -3   6   5      385.28      419.96     16.18 o 
  -2   6   5     3710.51     3728.99     44.86 o 
  -1   6   5     2674.74     2869.42     31.31 o 
   0   6   5     1238.02     1213.17     33.24 o 
   1   6   5       91.98       86.12      6.94 o 
   2   6   5      343.04      372.02     13.90 o 
   3   6   5        2.97        6.80      4.82 o 
   4   6   5       42.76       39.42      7.97 o 
   5   6   5      199.81      204.33     16.42 o 
  -8   7   5       19.19        6.57      7.46 o 
  -7   7   5       12.97        8.94      6.32 o 
  -6   7   5        0.19        6.90      5.85 o 
  -5   7   5      447.69      490.02     37.15 o 
  -4   7   5      104.16      115.64     10.76 o 
  -3   7   5     2677.74     2628.91     49.01 o 
  -2   7   5       76.51       80.49      6.48 o 
  -1   7   5      189.70      209.01     10.93 o 
   0   7   5      113.68      107.84      6.83 o 
   1   7   5     2695.85     2702.25     38.76 o 
   2   7   5      125.53      138.57     10.03 o 
   3   7   5      544.45      522.85     17.34 o 
   4   7   5      843.22      763.23     25.49 o 
   5   7   5      125.57      117.53     12.64 o 
  -7   8   5       97.76      116.26     12.17 o 
  -6   8   5      570.60      560.90     26.20 o 
  -5   8   5      746.64      730.70     23.45 o 
  -4   8   5       10.54       14.73      9.95 o 
  -3   8   5      103.68       98.90     25.87 o 
  -2   8   5     1095.44     1063.24     25.24 o 
  -1   8   5     1301.69     1226.96     21.27 o 
   0   8   5     4625.95     4528.55     55.58 o 
   1   8   5       56.68       61.38      6.16 o 
   2   8   5      252.87      258.62     12.50 o 
   3   8   5       51.79       50.37      7.78 o 
   4   8   5        9.36        1.16      8.43 o 
  -7   9   5       67.35       69.52     10.79 o 
  -6   9   5       56.95       74.60     10.01 o 
  -5   9   5       58.79       65.24     26.87 o 
  -4   9   5     2814.02     2900.44     76.29 o 
  -3   9   5       42.90       68.12     17.25 o 
  -2   9   5     2273.04     2171.54     38.33 o 
  -1   9   5      451.51      494.54     14.55 o 
   0   9   5       65.10       73.24      6.38 o 
   1   9   5       77.26       82.82     10.92 o 
   2   9   5       10.51        4.41      4.92 o 
   3   9   5      520.19      498.86     17.73 o 
   4   9   5      251.60      246.97     15.06 o 
  -7  10   5      371.88      396.52     19.46 o 
  -6  10   5       78.99       91.90     11.49 o 
  -5  10   5        2.74       13.93      6.57 o 
  -4  10   5      275.35      250.19     15.48 o 
  -3  10   5      102.12      109.19     14.14 o 
  -2  10   5       27.57       24.76      7.05 o 
  -1  10   5     1065.70     1061.81     26.03 o 
   0  10   5        6.60        5.07      5.46 o 
   1  10   5       84.53       79.24      7.12 o 
   2  10   5      591.87      559.90     34.95 o 
   3  10   5       58.50       47.73      7.74 o 
   4  10   5       40.54       31.43      7.28 o 
  -7  11   5       73.06       64.58     10.76 o 
  -6  11   5      210.34      231.25     23.22 o 
  -5  11   5      304.30      335.49     26.54 o 
  -4  11   5      717.80      715.44     23.69 o 
  -3  11   5     1851.96     1825.57     35.30 o 
  -2  11   5      355.25      350.78     15.05 o 
  -1  11   5       66.79       67.04      9.68 o 
   0  11   5     1521.95     1402.81     90.10 o 
   1  11   5       42.85       41.32      8.71 o 
   2  11   5       87.71       87.98      8.87 o 
   3  11   5     1197.53     1124.73     27.89 o 
   4  11   5       40.34       48.56     14.59 o 
  -7  12   5      355.64      364.59     48.10 o 
  -6  12   5      962.32     1014.08     30.92 o 
  -5  12   5      307.07      290.85     17.59 o 
  -4  12   5       35.73       41.81     19.24 o 
  -3  12   5       10.42       -2.82      5.51 o 
  -2  12   5        8.01        3.73     13.19 o 
  -1  12   5     1011.02      970.55     58.17 o 
   0  12   5       79.21       86.90     10.14 o 
   1  12   5       47.04       59.71      9.58 o 
   2  12   5        5.27        7.25      4.78 o 
   3  12   5      139.18      133.89     11.41 o 
   4  12   5      452.21      455.80     18.19 o 
  -7  13   5       84.38       80.94     16.59 o 
  -6  13   5        5.40        6.18      7.46 o 
  -5  13   5        1.24       -2.51      6.52 o 
  -4  13   5      269.39      292.41     24.88 o 
  -3  13   5      100.19       89.56     13.29 o 
  -2  13   5      285.44      295.22     18.45 o 
  -1  13   5        9.06       14.52      6.60 o 
   0  13   5      354.24      371.71     54.73 o 
   1  13   5      290.83      293.22     16.51 o 
   2  13   5     1215.39     1102.44     27.26 o 
   3  13   5       59.26       58.14     13.12 o 
   4  13   5      226.39      233.80     14.69 o 
  -6  14   5        5.37       -2.65     21.23 o 
  -5  14   5      606.42      559.19     35.49 o 
  -4  14   5      294.19      280.07     22.22 o 
  -3  14   5      151.43      161.05     13.48 o 
  -2  14   5      823.35      758.64     28.37 o 
  -1  14   5      401.77      420.69     31.98 o 
   0  14   5      120.95      123.50     19.88 o 
   1  14   5     1019.91     1003.20     32.48 o 
   2  14   5      148.17      135.05     15.97 o 
   3  14   5       89.65       97.22     10.35 o 
  -6  15   5       72.85       94.51     18.07 o 
  -5  15   5     1522.98     1414.43     37.96 o 
  -4  15   5       66.78       49.42     10.08 o 
  -3  15   5     1677.50     1611.86     38.16 o 
  -2  15   5       11.63       17.19      7.51 o 
  -1  15   5      306.66      295.25     15.16 o 
   0  15   5      256.41      243.74     16.36 o 
   1  15   5      116.26      119.82     15.13 o 
   2  15   5      418.63      430.60     24.25 o 
   3  15   5      557.12      558.03     26.95 o 
  -6  16   5      185.23      238.61     22.56 o 
  -5  16   5        0.04        3.90     24.69 o 
  -4  16   5      141.21      107.28     21.53 o 
  -3  16   5      478.28      430.72     16.13 o 
  -2  16   5      765.87      771.59     42.98 o 
  -1  16   5       12.77       11.48      7.30 o 
   0  16   5     1383.94     1325.58     33.31 o 
   1  16   5      248.22      229.29     22.30 o 
   2  16   5        2.18        6.43      9.74 o 
   3  16   5       43.85       31.57     12.12 o 
  -5  17   5      332.53      390.52     23.98 o 
  -4  17   5     1395.37     1418.07     44.51 o 
  -3  17   5     1274.47     1248.70     27.04 o 
  -2  17   5      376.35      369.60     30.51 o 
  -1  17   5      229.94      232.03     16.00 o 
   0  17   5        0.85       -3.76      6.75 o 
   1  17   5      182.89      194.08     17.62 o 
   2  17   5      252.37      217.63     21.26 o 
  -5  18   5      136.64      184.72     25.26 o 
  -4  18   5        3.39       11.90     17.33 o 
  -3  18   5      150.05      161.95     12.21 o 
  -2  18   5        2.29       13.48      8.40 o 
  -1  18   5     2743.86     2766.65     55.74 o 
   0  18   5        2.77        5.19      8.52 o 
   1  18   5      703.07      742.66     30.32 o 
   2  18   5       24.55       31.97     12.01 o 
  -4  19   5      764.00      867.58     25.02 o 
  -3  19   5      224.02      268.71     15.58 o 
  -2  19   5      520.35      484.58     22.04 o 
  -1  19   5       35.43       24.94      9.18 o 
   0  19   5       94.42       89.85     14.36 o 
   1  19   5      114.87      120.96     16.45 o 
  -4  20   5        4.69       21.44     18.25 o 
  -3  20   5       53.63       60.47     15.04 o 
  -2  20   5      442.69      475.89     35.05 o 
  -1  20   5      200.22      182.25     16.54 o 
   0  20   5     1129.04     1155.77     41.00 o 
   1  20   5      230.17      199.00     19.43 o 
  -3  21   5      858.33      955.67     35.25 o 
  -2  21   5       17.32        2.96      7.68 o 
  -1  21   5       39.08       43.91     10.39 o 
   0  21   5       25.17       22.18     10.81 o 
  -8   0   6      152.94      160.54     22.56 o 
  -6   0   6     1685.21     1668.47     57.05 o 
  -4   0   6      473.30      472.97     25.54 o 
  -2   0   6     6317.39     6278.54     93.54 o 
   2   0   6     2319.90     2296.44     55.85 o 
   4   0   6      427.59      514.80     31.18 o 
  -8   1   6      268.61      239.72     37.15 o 
  -7   1   6        3.86        4.31      6.52 o 
  -6   1   6       12.97        9.83      6.32 o 
  -5   1   6      179.43      159.23     10.79 o 
  -4   1   6      583.40      602.88     19.53 o 
  -3   1   6        0.64       -1.55      2.73 o 
  -2   1   6     1701.50     1674.92     49.60 o 
  -1   1   6     1492.84     1524.57     26.33 o 
   0   1   6     1086.63     1088.49     18.58 o 
   1   1   6     1410.48     1399.60     25.12 o 
   2   1   6      357.80      336.43     14.76 o 
   3   1   6       20.44       19.49      6.79 o 
   4   1   6      246.51      260.88     17.81 o 
  -8   2   6      246.44      195.42     24.55 o 
  -7   2   6       34.62       30.44      8.20 o 
  -6   2   6       41.45       36.45      7.93 o 
  -5   2   6       11.71        0.81      4.18 o 
  -4   2   6     1487.70     1515.68     24.65 o 
  -3   2   6     2188.67     2219.88     29.21 o 
  -2   2   6        8.80        9.57      3.29 o 
  -1   2   6     1533.69     1534.92     22.58 o 
   0   2   6       18.04       22.03      4.08 o 
   1   2   6     1097.90     1051.89     24.35 o 
   2   2   6       94.61       90.43     12.27 o 
   3   2   6      884.68      887.92     32.18 o 
   4   2   6       23.90       22.88      7.26 o 
  -8   3   6       40.55       58.47     10.84 o 
  -7   3   6      585.17      592.74     23.91 o 
  -6   3   6      795.97      778.86     20.26 o 
  -5   3   6      578.48      551.11     16.17 o 
  -4   3   6       42.90       34.67      5.17 o 
  -3   3   6      243.50      255.49     10.18 o 
  -2   3   6     1073.29     1094.48     19.10 o 
  -1   3   6      490.55      479.55     13.33 o 
   0   3   6     5640.25     5694.49     72.33 o 
   1   3   6      674.57      703.57     15.81 o 
   2   3   6       73.32       63.43     15.11 o 
   3   3   6       14.87       19.17      6.52 o 
   4   3   6      242.44      211.85     16.40 o 
  -8   4   6       52.25       45.24     10.95 o 
  -7   4   6      387.01      383.19     24.55 o 
  -6   4   6       71.07       73.16      8.09 o 
  -5   4   6       11.87        9.51      5.06 o 
  -4   4   6     1416.26     1453.59     29.41 o 
  -3   4   6      147.79      138.96      8.90 o 
  -2   4   6     2518.05     2581.90     32.41 o 
  -1   4   6       22.37       17.24      3.85 o 
   0   4   6      207.92      211.79      9.51 o 
   1   4   6       27.17       42.63      5.87 o 
   2   4   6     1212.29     1217.27     40.20 o 
   3   4   6      259.66      254.70     16.18 o 
   4   4   6      382.63      396.85     19.93 o 
  -8   5   6       39.83       31.30     12.94 o 
  -7   5   6      504.56      462.62     20.30 o 
  -6   5   6      293.25      300.83     13.74 o 
  -5   5   6     3109.75     3010.79     46.55 o 
  -4   5   6      223.83      216.47      9.88 o 
  -3   5   6       52.07       63.70      6.71 o 
  -2   5   6      525.59      517.37     21.72 o 
  -1   5   6     1347.93     1374.57     23.09 o 
   0   5   6      403.80      423.32     12.64 o 
   1   5   6     1572.31     1674.44     43.38 o 
   2   5   6        4.64        2.08      4.30 o 
   3   5   6        0.88        4.50      8.17 o 
   4   5   6       44.24       39.04      8.12 o 
  -7   6   6        0.62       -0.05      6.32 o 
  -6   6   6       21.35        4.05     11.28 o 
  -5   6   6      646.26      675.79     22.72 o 
  -4   6   6      778.67      804.95     18.29 o 
  -3   6   6     4891.04     4915.53     65.23 o 
  -2   6   6      175.68      199.38     10.09 o 
  -1   6   6     1076.51     1143.17     18.52 o 
   0   6   6      101.09       94.90      7.76 o 
   1   6   6      234.15      234.56     11.01 o 
   2   6   6      757.00      792.86     20.96 o 
   3   6   6      183.23      193.70     13.76 o 
   4   6   6      156.06      156.87     26.20 o 
  -7   7   6      161.93      139.33     14.05 o 
  -6   7   6     1254.28     1316.82     56.39 o 
  -5   7   6        5.57        5.56      5.57 o 
  -4   7   6     1288.04     1271.89     23.52 o 
  -3   7   6      459.96      440.99     21.23 o 
  -2   7   6     1238.59     1204.72     23.41 o 
  -1   7   6      143.27      130.56      9.36 o 
   0   7   6     1458.76     1461.46     53.14 o 
   1   7   6      167.78      169.60      9.80 o 
   2   7   6       84.27       89.93      9.45 o 
   3   7   6      387.69      343.40     15.24 o 
   4   7   6       87.47       82.53     15.26 o 
  -7   8   6       72.49       59.79     10.55 o 
  -6   8   6        2.77        0.74      6.32 o 
  -5   8   6      856.32      833.95     26.22 o 
  -4   8   6      703.19      759.30     21.28 o 
  -3   8   6     2186.37     2230.54     49.37 o 
  -2   8   6     2209.29     2167.85     42.86 o 
  -1   8   6     1158.06     1203.07     40.58 o 
   0   8   6       16.24        6.88      6.61 o 
   1   8   6       66.60       65.40      7.01 o 
   2   8   6      195.77      199.46     12.35 o 
   3   8   6       25.91       22.21      6.50 o 
   4   8   6        3.61       -0.13      5.85 o 
  -7   9   6      681.06      711.14     26.50 o 
  -6   9   6      161.33      150.51     16.25 o 
  -5   9   6      437.19      475.10     20.15 o 
  -4   9   6       53.00       36.47      7.01 o 
  -3   9   6       50.52       48.14      6.45 o 
  -2   9   6       12.36        6.91      4.02 o 
  -1   9   6     3374.01     3423.45    100.63 o 
   0   9   6        0.67       -0.35      6.33 o 
   1   9   6      444.61      485.56     14.73 o 
   2   9   6        8.39       10.02      5.38 o 
   3   9   6        0.44        2.14      5.69 o 
  -7  10   6        5.30        3.86     15.92 o 
  -6  10   6       62.41       62.83     10.79 o 
  -5  10   6        5.05        6.13     10.61 o 
  -4  10   6     1697.50     1683.08     34.52 o 
  -3  10   6      327.63      296.66     25.87 o 
  -2  10   6      474.17      438.82     14.02 o 
  -1  10   6      192.89      170.69     13.85 o 
   0  10   6       67.45       84.40     10.82 o 
   1  10   6     1635.18     1562.54     35.66 o 
   2  10   6      371.71      400.25     16.58 o 
   3  10   6      463.55      471.54     18.97 o 
  -7  11   6       59.00       53.47     24.55 o 
  -6  11   6      736.46      778.38     31.84 o 
  -5  11   6       77.59       67.06     10.32 o 
  -4  11   6      118.51      135.99     23.92 o 
  -3  11   6       30.30       22.82      7.00 o 
  -2  11   6      659.24      731.51     22.41 o 
  -1  11   6        3.64       -3.14      5.68 o 
   0  11   6     1357.83     1335.43     49.10 o 
   1  11   6      118.39      114.50     12.19 o 
   2  11   6       74.65       80.82     11.62 o 
   3  11   6       27.09       21.72      6.97 o 
  -6  12   6        4.54        0.56      7.26 o 
  -5  12   6      600.58      543.68     22.75 o 
  -4  12   6       35.91       51.56     15.75 o 
  -3  12   6      166.13      190.25     15.51 o 
  -2  12   6      254.26      246.55     15.12 o 
  -1  12   6       13.16       13.13      6.85 o 
   0  12   6       23.37       39.05      9.20 o 
   1  12   6      788.63      795.50     25.05 o 
   2  12   6      279.39      271.62     28.39 o 
   3  12   6      916.01      903.84     26.29 o 
  -6  13   6      276.18      238.39     18.28 o 
  -5  13   6      314.46      357.67     20.87 o 
  -4  13   6       16.21        5.79      7.15 o 
  -3  13   6      243.76      266.51     18.88 o 
  -2  13   6       94.05      102.28     11.63 o 
  -1  13   6      924.98      900.34     50.33 o 
   0  13   6      125.01      145.73     13.90 o 
   1  13   6      465.67      492.82     28.44 o 
   2  13   6        3.56        3.00      8.07 o 
  -6  14   6        2.64        0.11      8.20 o 
  -5  14   6      495.64      455.62     21.31 o 
  -4  14   6     1516.40     1519.00     57.38 o 
  -3  14   6      147.96      151.43     13.91 o 
  -2  14   6      134.93      162.29     13.42 o 
  -1  14   6      433.39      396.26     26.16 o 
   0  14   6        2.20        3.94      6.25 o 
   1  14   6        6.32       14.69      9.73 o 
   2  14   6     1016.88     1056.01     36.24 o 
  -5  15   6      102.19       80.76     16.25 o 
  -4  15   6        3.54       14.61     15.26 o 
  -3  15   6       23.40       -2.22      6.96 o 
  -2  15   6       63.87       76.64     12.27 o 
  -1  15   6      403.80      424.78     18.61 o 
   0  15   6     1153.43     1167.86     29.09 o 
   1  15   6        5.75       10.29      8.65 o 
   2  15   6      194.73      176.83     17.99 o 
  -5  16   6      671.50      617.49     49.42 o 
  -4  16   6       55.06       42.40     10.01 o 
  -3  16   6     2026.01     1966.74     58.85 o 
  -2  16   6        1.68        5.47      7.68 o 
  -1  16   6       39.69       49.89     10.15 o 
   0  16   6      384.66      395.74     18.03 o 
   1  16   6      139.25      146.44     17.18 o 
  -5  17   6      125.68      189.75     40.19 o 
  -4  17   6      241.04      219.72     18.29 o 
  -3  17   6       30.75       27.98     10.45 o 
  -2  17   6      742.04      737.62     35.67 o 
  -1  17   6      866.75      880.76     43.22 o 
   0  17   6      305.46      337.03     21.93 o 
   1  17   6      472.21      466.30     45.33 o 
  -4  18   6      830.20      854.87     51.82 o 
  -3  18   6       28.29       18.41      8.62 o 
  -2  18   6      913.71      915.91     28.47 o 
  -1  18   6        6.06        2.15     13.72 o 
   0  18   6        9.71       10.18      8.20 o 
  -3  19   6       99.69       85.90     10.84 o 
  -2  19   6       97.79       62.46     11.17 o 
  -1  19   6     1056.82     1026.80     33.32 o 
  -7   0   7     1032.28      991.79     45.78 o 
  -5   0   7       10.87       -5.31      6.63 o 
  -3   0   7       33.21       19.64      5.97 o 
  -1   0   7     1802.89     1872.90     38.46 o 
   1   0   7     2450.05     2428.07     68.33 o 
   3   0   7        0.12      -10.95      7.30 o 
  -7   1   7       36.69       38.49      8.91 o 
  -6   1   7      728.17      698.52     25.56 o 
  -5   1   7      469.92      434.02     23.88 o 
  -4   1   7     1065.75      975.94     29.52 o 
  -3   1   7      140.05      141.15      9.41 o 
  -2   1   7      764.92      811.45     16.18 o 
  -1   1   7      549.70      532.03     12.99 o 
   0   1   7        0.10        8.61      4.51 o 
   1   1   7       96.60       98.19     10.08 o 
   2   1   7      584.67      566.77     20.11 o 
   3   1   7      586.43      558.04     27.20 o 
  -7   2   7       77.66       76.20     14.26 o 
  -6   2   7      890.00      919.97     29.54 o 
  -5   2   7       52.53       67.31     10.08 o 
  -4   2   7      386.57      387.01     13.66 o 
  -3   2   7      728.42      672.59     17.71 o 
  -2   2   7       19.88       20.87      4.03 o 
  -1   2   7      199.02      190.10      8.89 o 
   0   2   7     3046.09     3080.71     89.56 o 
   1   2   7       74.55       80.31      8.60 o 
   2   2   7      313.83      323.91     23.96 o 
   3   2   7        0.36        3.98      5.63 o 
  -7   3   7       46.93       53.15     20.23 o 
  -6   3   7        5.31        8.79      6.52 o 
  -5   3   7      227.68      220.94     16.18 o 
  -4   3   7      100.60      101.00     10.75 o 
  -3   3   7     1477.96     1429.30     52.30 o 
  -2   3   7      218.08      215.74     13.95 o 
  -1   3   7       71.29       68.86      7.20 o 
   0   3   7      116.64      143.94      9.56 o 
   1   3   7      328.95      297.48     21.02 o 
   2   3   7      101.52      120.84     11.96 o 
   3   3   7      838.23      899.52     29.54 o 
  -7   4   7      982.06      950.33     31.90 o 
  -6   4   7      141.98      168.59     33.83 o 
  -5   4   7     1641.50     1624.16     31.32 o 
  -4   4   7       14.51       20.43      5.33 o 
  -3   4   7        0.53       -2.03      4.07 o 
  -2   4   7     3134.75     3229.26     47.46 o 
  -1   4   7       45.62       50.89      5.11 o 
   0   4   7       39.91       45.83      6.80 o 
   1   4   7     1984.52     1965.83     36.77 o 
   2   4   7       93.64      103.49     11.23 o 
   3   4   7       14.90       13.15      6.79 o 
  -7   5   7        0.16        0.76      6.52 o 
  -6   5   7      158.28      149.52     26.54 o 
  -5   5   7       57.62       54.29      7.45 o 
  -4   5   7      602.50      602.75     29.49 o 
  -3   5   7      173.22      196.46     11.21 o 
  -2   5   7      161.82      190.09     11.02 o 
  -1   5   7      781.99      777.46     24.60 o 
   0   5   7        3.26        4.40      3.97 o 
   1   5   7      181.12      195.17     11.29 o 
   2   5   7      574.54      564.93     21.78 o 
   3   5   7       58.31       43.12      8.67 o 
  -7   6   7      131.38      140.75     15.01 o 
  -6   6   7     1103.81     1033.30     50.58 o 
  -5   6   7      694.49      696.57     29.71 o 
  -4   6   7     1791.30     1700.44     32.14 o 
  -3   6   7      114.42      127.75      9.63 o 
  -2   6   7        6.15       17.21      4.86 o 
  -1   6   7     1249.10     1253.80     28.42 o 
   0   6   7       46.66       52.38      9.53 o 
   1   6   7       38.06       32.24      7.64 o 
   2   6   7      320.77      341.59     23.47 o 
   3   6   7       29.38       21.26      6.88 o 
  -7   7   7      254.21      283.68     23.88 o 
  -6   7   7       38.42       29.09      9.51 o 
  -5   7   7      363.13      357.57     15.00 o 
  -4   7   7      279.58      275.79     12.97 o 
  -3   7   7     3462.73     3463.98     51.67 o 
  -2   7   7      238.32      247.02     17.58 o 
  -1   7   7      813.18      744.52     20.98 o 
   0   7   7     1112.77     1140.70     30.57 o 
   1   7   7        1.45       -0.76      4.54 o 
   2   7   7        9.02        8.94      5.43 o 
   3   7   7      367.88      402.11     18.33 o 
  -7   8   7      167.56      139.38     24.10 o 
  -6   8   7      450.56      438.67     16.82 o 
  -5   8   7      467.58      445.29     16.30 o 
  -4   8   7      651.72      637.85     35.73 o 
  -3   8   7        6.34        9.18      4.82 o 
  -2   8   7       16.94       16.05      7.14 o 
  -1   8   7      816.15      811.63     25.50 o 
   0   8   7       84.83       67.62     12.99 o 
   1   8   7      670.42      665.81     55.14 o 
   2   8   7      105.49      101.00     10.85 o 
  -6   9   7       44.29       51.47      9.85 o 
  -5   9   7        7.13        6.42      8.34 o 
  -4   9   7     1049.65     1075.02     25.11 o 
  -3   9   7      102.83      101.76      9.17 o 
  -2   9   7     3305.80     3332.82     85.81 o 
  -1   9   7      137.75      148.40     17.94 o 
   0   9   7       53.97       47.53      9.57 o 
   1   9   7      114.00      126.73     12.87 o 
   2   9   7        5.25        9.64      8.48 o 
  -6  10   7      600.60      515.72     39.14 o 
  -5  10   7      717.40      658.55     20.38 o 
  -4  10   7       51.48       58.64     11.67 o 
  -3  10   7       17.00       23.82      6.03 o 
  -2  10   7      144.19      160.60     13.40 o 
  -1  10   7     1514.36     1459.00     41.95 o 
   0  10   7     1524.35     1484.83     36.22 o 
   1  10   7     1041.64     1026.88     30.66 o 
   2  10   7      707.65      714.32     29.13 o 
  -6  11   7       58.73       32.26     21.23 o 
  -5  11   7      121.09      155.60     15.20 o 
  -4  11   7       37.70       25.31     11.08 o 
  -3  11   7     1448.92     1421.46     37.99 o 
  -2  11   7       11.06       31.85     12.20 o 
  -1  11   7      703.25      714.46     25.34 o 
   0  11   7      157.62      141.65     13.40 o 
   1  11   7      128.47      131.46     14.15 o 
   2  11   7       75.49      106.05     15.39 o 
  -6  12   7      394.55      339.31     21.78 o 
  -5  12   7       72.52       51.08     10.32 o 
  -4  12   7      988.97      895.19     23.70 o 
  -3  12   7       33.77       46.60      9.82 o 
  -2  12   7      475.87      417.79     19.76 o 
  -1  12   7        5.36        0.14      8.41 o 
   0  12   7     1420.29     1397.59     35.70 o 
   1  12   7        3.75        0.35      6.86 o 
  -5  13   7       98.99       87.57     12.67 o 
  -4  13   7     1133.69      986.61     27.76 o 
  -3  13   7      507.25      484.03     33.99 o 
  -2  13   7     1031.19     1136.33     33.19 o 
  -1  13   7      322.68      335.10     19.25 o 
   0  13   7      212.78      221.79     17.58 o 
   1  13   7       46.62       34.64      9.44 o 
  -5  14   7      824.20      804.39     30.02 o 
  -4  14   7       11.58       21.67      9.90 o 
  -3  14   7      169.12      172.36     15.92 o 
  -2  14   7        6.43       11.22      8.61 o 
  -1  14   7      572.94      628.84     24.02 o 
   0  14   7       29.04       45.68      9.91 o 
   1  14   7      211.16      239.67     22.23 o 
  -5  15   7       39.29       21.64     16.59 o 
  -4  15   7      345.90      356.72     19.56 o 
  -3  15   7      182.81      194.64     16.54 o 
  -2  15   7      941.95      920.03     28.82 o 
  -1  15   7      148.89      177.75     15.55 o 
   0  15   7        0.10        9.92      8.44 o 
  -4  16   7      597.23      591.96     23.56 o 
  -3  16   7       10.05       -5.40      7.48 o 
  -2  16   7      400.37      386.65     21.38 o 
  -1  16   7       10.24        3.15      9.19 o 
   0  16   7      533.72      532.40     23.72 o 
  -3  17   7      445.87      449.84     20.83 o 
  -2  17   7      270.31      263.57     19.81 o 
  -1  17   7       98.30       89.16     13.82 o 
  -6   0   8      372.04      411.31     29.19 o 
  -4   0   8     1315.93     1266.44     48.43 o 
  -2   0   8     2141.68     2152.92     44.50 o 
   0   0   8      741.53      686.63     32.51 o 
   2   0   8       24.49       27.20     11.28 o 
  -7   1   8      135.77      114.62     13.83 o 
  -6   1   8      270.80      284.12     20.15 o 
  -5   1   8      592.29      616.24     24.16 o 
  -4   1   8      767.81      743.53     28.19 o 
  -3   1   8       10.81       12.48      7.26 o 
  -2   1   8        2.45        9.69      5.72 o 
  -1   1   8      869.78      898.34     21.53 o 
   0   1   8      496.78      473.85     19.23 o 
   1   1   8      599.34      543.96     20.33 o 
   2   1   8       46.28       57.81     19.57 o 
  -7   2   8      348.26      387.82     24.21 o 
  -6   2   8       21.89       21.54      7.93 o 
  -5   2   8       29.63       12.49     13.93 o 
  -4   2   8       33.75       26.76      7.73 o 
  -3   2   8     1992.56     2039.68     35.83 o 
  -2   2   8      459.10      425.56     14.77 o 
  -1   2   8      383.82      398.44     17.95 o 
   0   2   8       97.95      103.35     10.79 o 
   1   2   8       24.45       27.42      9.17 o 
   2   2   8       47.55       35.88      8.24 o 
  -6   3   8     1630.21     1560.50     41.98 o 
  -5   3   8      346.05      366.76     18.99 o 
  -4   3   8     1147.89     1072.88     39.80 o 
  -3   3   8      117.27      105.60     10.45 o 
  -2   3   8        0.65       -0.24      4.56 o 
  -1   3   8       82.55       89.33     11.31 o 
   0   3   8      412.12      451.41     15.54 o 
   1   3   8       31.32       23.78      7.96 o 
   2   3   8      359.57      344.88     22.54 o 
  -6   4   8      205.70      224.02     18.06 o 
  -5   4   8       13.70       16.93      7.17 o 
  -4   4   8      585.05      619.48     18.57 o 
  -3   4   8      214.49      222.33     12.66 o 
  -2   4   8      868.76      942.80     23.12 o 
  -1   4   8       44.71       50.43      8.77 o 
   0   4   8        2.35       -0.34      6.25 o 
   1   4   8       30.31       35.58      8.29 o 
   2   4   8      133.29      141.75     12.53 o 
  -6   5   8       74.52       95.35     22.89 o 
  -5   5   8     1461.51     1487.02     39.62 o 
  -4   5   8       65.10       57.88      7.66 o 
  -3   5   8       80.31       79.05      8.06 o 
  -2   5   8      234.93      228.48     15.94 o 
  -1   5   8      498.94      509.37     21.09 o 
   0   5   8       80.31       73.04     10.52 o 
   1   5   8      401.54      447.45     17.84 o 
  -6   6   8      142.01      170.65     16.34 o 
  -5   6   8       57.05       58.59      8.23 o 
  -4   6   8       58.51       52.41      7.75 o 
  -3   6   8     1710.59     1650.38     32.13 o 
  -2   6   8      278.83      320.53     25.87 o 
  -1   6   8       87.57      104.35     11.00 o 
   0   6   8       30.75       21.93     14.06 o 
   1   6   8       78.42       84.49     14.63 o 
  -6   7   8      431.53      462.22     61.70 o 
  -5   7   8       34.61       23.31      6.25 o 
  -4   7   8      384.49      430.51     15.81 o 
  -3   7   8       11.13        3.47      5.17 o 
  -2   7   8      257.10      266.33     17.75 o 
  -1   7   8        9.17       11.19      6.99 o 
   0   7   8      917.01      953.24     29.04 o 
   1   7   8       17.37       13.01     15.38 o 
  -6   8   8       32.28       39.08      9.86 o 
  -5   8   8       54.06       55.88      8.79 o 
  -4   8   8     1086.74     1002.84     44.98 o 
  -3   8   8      281.75      344.48     18.49 o 
  -2   8   8      464.14      489.13     21.34 o 
  -1   8   8      919.16      913.70     28.80 o 
   0   8   8        7.00        9.36      7.12 o 
   1   8   8      147.90      125.16     13.27 o 
  -6   9   8       99.81       84.39      9.95 o 
  -5   9   8     1021.10     1006.76     25.97 o 
  -4   9   8        0.72       -0.24      4.90 o 
  -3   9   8       82.28       70.75     11.23 o 
  -2   9   8        4.90      -16.66     15.92 o 
  -1   9   8      375.19      363.44     18.74 o 
   0   9   8       30.12       32.18      8.81 o 
   1   9   8      532.19      551.86     23.59 o 
  -5  10   8       49.96       56.82      8.53 o 
  -4  10   8      100.49      101.27     12.77 o 
  -3  10   8      380.67      357.99     21.25 o 
  -2  10   8      932.44      937.41     71.65 o 
  -1  10   8      104.78      108.71     12.39 o 
   0  10   8      169.39      182.52     15.15 o 
  -5  11   8       23.67       26.55      7.14 o 
  -4  11   8      699.55      698.46     26.69 o 
  -3  11   8       90.82       78.82     11.70 o 
  -2  11   8       77.10      103.48     11.98 o 
  -1  11   8       11.12       23.63      8.51 o 
   0  11   8      737.82      671.90     32.02 o 
  -5  12   8       82.86       84.45      9.86 o 
  -4  12   8      182.17      169.38     24.55 o 
  -3  12   8      406.59      426.54     34.17 o 
  -2  12   8      150.22      175.53     15.36 o 
  -1  12   8      865.58      815.43     31.56 o 
   0  12   8      117.00      104.94     13.48 o 
  -4  13   8       87.90       47.22     30.85 o 
  -3  13   8       52.24       51.44     11.26 o 
  -2  13   8        1.53        7.10      6.19 o 
  -1  13   8      297.22      300.19     24.94 o 
  -3  14   8        0.45        8.96      8.44 o 
  -2  14   8     1646.96     1703.33     52.10 o 
  -5   0   9      614.33      682.65     37.81 o 
  -3   0   9     1055.80     1054.15     45.11 o 
  -5   1   9       85.54       97.40     12.17 o 
  -4   1   9        1.54       -4.96      6.79 o 
  -3   1   9      381.75      380.63     22.89 o 
  -2   1   9      341.08      339.13     39.80 o 
  -1   1   9      275.75      284.60     23.88 o 
   0   1   9      127.27      132.77     13.27 o 
  -5   2   9       84.62       66.24     13.93 o 
  -4   2   9      896.62      840.48     28.60 o 
  -3   2   9       18.25       10.14      7.26 o 
  -2   2   9      116.98      106.15     19.24 o 
  -1   2   9       39.72       35.16     11.28 o 
   0   2   9      484.27      472.35     29.85 o 
  -5   3   9        7.26        6.39      7.64 o 
  -4   3   9      151.31      188.49     16.34 o 
  -3   3   9      163.37      185.76     16.18 o 
  -2   3   9      575.83      604.34     23.60 o 
  -1   3   9      572.23      641.13     24.13 o 
   0   3   9       75.24       71.44     13.52 o 
  -5   4   9      618.64      647.93     26.22 o 
  -4   4   9      166.19      132.45     14.16 o 
  -3   4   9      341.86      359.03     14.72 o 
  -2   4   9       29.70       19.59     12.60 o 
  -1   4   9      330.14      307.16     19.16 o 
   0   4   9       23.53       15.92      9.95 o 
  -5   5   9       61.61       37.78     12.27 o 
  -4   5   9      302.94      309.17     23.55 o 
  -3   5   9      137.46      114.65     13.31 o 
  -2   5   9      666.42      689.05     32.18 o 
  -1   5   9      272.75      256.01     26.41 o 
   0   5   9      381.96      403.35     27.86 o 
  -5   6   9      126.96      131.20     14.45 o 
  -4   6   9      572.32      635.30     20.14 o 
  -3   6   9       41.15       60.49     13.93 o 
  -2   6   9       33.76       15.61     17.25 o 
  -1   6   9        0.56       -0.94      9.29 o 
  -4   7   9      135.65      137.70     12.11 o 
  -3   7   9      964.81      992.07     44.12 o 
  -2   7   9        0.16       -8.67      6.01 o 
  -1   7   9      594.44      644.75     25.79 o 
  -4   8   9      217.35      219.47     23.55 o 
  -3   8   9      175.97      188.09     16.89 o 
  -2   8   9        0.09       -3.15     16.25 o 
  -1   8   9      187.99      186.75     21.89 o 
  -4   9   9      114.70      104.72     13.98 o 
  -3   9   9        5.42        2.94      7.46 o 
  -2   9   9     1211.37     1245.67     37.02 o 
                                                 
